# Supplementary material for: Trapping DNA Replication Origins from the Human Genome
Source: Genes (Basel). 2013 Apr 17;4(2):198–225. doi: 10.3390/genes4020198 (PMC3899975; doi:10.3390/genes4020198)
Supplement: Supplementary File 1 — Supplementary (ZIP, 213 KB) [file genes-04-00198-s001.zip]

Archive with 11 entries (11 files):
- Table S8.doc
- .DS_Store
- Table S1.xls
- Table S2.doc
- Table S3.xls
- Table S4.doc
- Table S5.xls
- Table S6A.xls
- Table S6B.xls
- Table S6C.xls
- Table S7.xls
