# Supplementary material for: Trapping DNA Replication Origins from the Human Genome
Source: Genes (Basel). 2013 Apr 17;4(2):198–225. doi: 10.3390/genes4020198 (PMC3899975; doi:10.3390/genes4020198)
Supplement: Supplementary File 1 — Supplementary (ZIP, 213 KB) [file genes-04-00198-s001.zip › Table S1.xls]

## Sheet: final
Table S1. Primers for competitive PCR.
Target region	Accession no. (nucleotide no. and/or DNA clone)	Primer name	DNA sequence of primer (5'-to-3' direction)	Size of PCR product (competitor) (bp)	Map position (banding pattern)	PCR conditiona
Control locus
c-myc origin	D10493	C-MYC-F1	AAATCCAGCATAGCGATTGG	190	8q24.21 (G)	55(-)
	(453-642)b	C-MYC-R1	GTATAGCATGTACGCTGTTC	(210)
		C-MYC-E1-TAIL1	ACCTGCAGGGATCCGTCGACTTGCAGCTCAGCGTTCAAGTG
		C-MYC-E2-TAIL2	GTCGACGGATCCCTGCAGGTACTCAACGGGTAATAACCCATCT
lamin B2 origin	M94363	B48BISDX	CCAGAATCCGATCATGCACC	180	19p13.3 (R)	55(+)
	(3643-3822)	B48BISSX	TCCGTTTTTGCAGGTTGTGC	(200)
		B48BIS-TAIL1	ACCTGCAGGGATCCGTCGACTAACAAAGAACTGCCGCGTG
		B48BIS-TAIL2	GTCGACGGATCCCTGCAGGTAAGATCTGAGGGACTCGTCA
b-globin_40k	U01317[HUMHBB]	40-F	AGGCCAGGCTGGAGCTCTCAGCTC	174	11p15.4 (G)	65(-)
（non-origin)	(40706-40879)	40-R	AGGGCACTGGCCACTGCTGTCACC	(194)
		40UP-TAIL1	ACCTGCAGGGATCCGTCGACTTCTTTGCCGAAATGGATTG
		40OF-TAIL2	GTCGACGGATCCCTGCAGGTTTCACCCCTGAGGTGCAGGC
sWXD1449	L77324	SWXD1449-F	GCTCGGAGACCTGATTCTGTCAAC	159	Xq27.3 (G)	55(-)
（non-origin)	(74-232)	SWXD1449-R	GCAGTATTCATTCAGCATACCATC	(179)
		SWXD1449R-TAIL1	ACCTGCAGGGATCCGTCGACCAGATGGACTTCCACCAATG
		SWXD1449F-TAIL2	GTCGACGGATCCCTGCAGGTATATGACAGTAATCTTGAAT
Tested locus from the library II
AC4886-158	AC004886	AC4886-158F	GGGGTTACGGGTAGGTGTTGCTAACGC	158	7q21.11 (G)	60(+)
	(14879-15036)	AC4886-158R	CTATAGGCAATAATTCTATCAATGAGG	(178)
	(D1_B10)[14755-16172]c	AC4886R-TAIL1	ACCTGCAGGGATCCGTCGACACATTCCTCTCCCCAAGGGGATGGT
		AC4886F-TAIL2	GTCGACGGATCCCTGCAGGTAGCACCACTTGACATCAGTTCTGCC
Z83847-223	Z83847	Z83847-223F	CTATGACTTCCCATTGCACTCAGGCCG	223	22q13.1 (R)	60(+)
	(52126-52348)	Z83847-223R	AGCCAAGAGAGTGGTGCAGGTGTATAC	(243)
	(D1_H04)[50933-52102]	Z93847R-TAIL1	ACCTGCAGGGATCCGTCGACTCCTCCTCTCTGAGCATCTTAACT
		Z93847F-TAIL2	GTCGACGGATCCCTGCAGGTTGGGGTGTAAAAGAAGTGAGAGAA
Y978-248	Y00978	Y978-248F	CTAGGCAAGGCCACATACATGTCC	248	11q23.1 (R)	60(+)
	(474-721)	Y978-248R	TCTAAACTCTCCCAGGTCACACTG	(268)
	(D2_C04)	Y978R-TAIL1	ACCTGCAGGGATCCGTCGACCCATTATAAATAACTTATCTGGACA
		Y978F-TAIL2	GTCGACGGATCCCTGCAGGTGCATTACTGAATTTTTAAAATGCCG
XPD1-C5	AB761774	XPD1-C5F	ATTCGTGAGAGCTGGATGCTTCTATCG	194	16p12.3 (G)	60(+)
	(D1_C05)	XPD1-C5R	GAAGTTGGGGAGACAGACCTTCACGGC	(214)
		D1-C5R-TAIL1	ACCTGCAGGGATCCGTCGACTTCCAGGGATTTTAAGTTATACATCAC
		D1-C5F-TAIL2	GTCGACGGATCCCTGCAGGTTATTCAATGATGTTTTCACCCAGCCTC
XPD1-H3	AB761796	XPD1-H3F	AGACCTTTACTTCAGTGAAAGCCAGGC	199	5q13.2 (G)	60(+)
	(D1_H03)	XPD1-H3R	GCAGCTTGTAGCTACTTTTGCTGTAGG	(219)
		D1-H3R-TAIL1	ACCTGCAGGGATCCGTCGACTAACGCAGGTGTCCTGAAGTGTTGGTG
		D1-H3F-TAIL2	GTCGACGGATCCCTGCAGGTCTATACCTCTCAGGTCGTGAAAGAAGG
XPD2-G2	AB761822	XPD2-G2F	GTTGGATAAGTCATGTTTTCCATACAC	220	3q26.2 (R)	60(+)
	(D2_G02)	XPD2-G2R	GTCTGTATTCTCAGGCACAGACTTTGG	(240)
		D2-G2R-TAIL1	ACCTGCAGGGATCCGTCGACTTTATACATATGCCTCTTTGTGGCAAG
		D2-G2F-TAIL2	GTCGACGGATCCCTGCAGGTACGTTTGCTAGTTAACTGTTGAC
XPD3-C2	AB761854	XPD3-C2F	CTTTTGATCGTCCCAATCAGCTCTTGG	209	15q26.2 (G)	60(+)
	(D3_C02)	XPD3-C2R	GGATTCTGATTGAAAACCACAGGTCAC	(229)
		D3-C2R-TAIL1	ACCTGCAGGGATCCGTCGACAGCCAATACCATCAGAGTAGTGACTC
		D3-C2F-TAIL2	GTCGACGGATCCCTGCAGGTACCTCTGAGTGACACCTCATCTCTGCTC
XPD4-C6	AB761911	XPD4-C6F	CCATCCTAGGGAACATAGACAGCCACC	201	2q13 (R)	60(+)
	(D4_C06)	XPD4-C6R	TCCCTGAATGTCCCAGTATGACTCTGC	(221)
		D4-C6R-TAIL1	ACCTGCAGGGATCCGTCGACAAGATGATGACTTTATTAGTGTAAC
		D4-C6F-TAIL2	GTCGACGGATCCCTGCAGGTGCTCCAAGATCATTAGCAAAGAAAGG
XPD4-D3	AB761917	XPD4-D3F	AACTACAAAATGGCTCTTGGAGGCCCA	194	14q24.2 (G)	60(+)
	(D4_D03)	XPD4-D3R	GCTTTTTGCTAAAATGCTGTTGGAGAC	(214)
		D5-D3R-TAIL1	ACCTGCAGGGATCCGTCGACAAGCACAACATGGCTTTTCATTGCTCC
		D5-D3F-TAIL2	GTCGACGGATCCCTGCAGGTCATGTAACCTGAGTTCTTGTGTTATG
XPD4-F10	AB761926	XPD4-F10F	AGCTTATCAAACTCATACCATAACTGG	218	6q22.33 (G)	60(+)
	(D4_F10)	XPD4-F10R	TAGTCACAACCTTTCTCCTGCACACTG	(238)
		D4-F10R-TAIL1	ACCTGCAGGGATCCGTCGACAGATAGACAAGATGACAGGGAAAAGG
		D4-F10F-TAIL2	GTCGACGGATCCCTGCAGGTAAATCTGAGCTTATTAAACAGTGCCG
XPD5-C6	AB761956	XPD5-C6F	GCAGCTTTCTAGTTTAACAAACCCCGT	170	2q32.3 (G)	60(+)
	(D5_C06)	XPD5-C6R	GATTAGACAGCAATATTTTAAGCAGTG	(190)
		D5-C6R-TAIL1	ACCTGCAGGGATCCGTCGACCTTACCACTCTAATATATCAATAGTGG
		D5-C6F-TAIL2	GTCGACGGATCCCTGCAGGTGTGATTCTGTGCAGAAAAGCTTGCAG
XPD5-F3	AB761973	XPD5-F3F	CAGTTGAGAGCATGCTTCCCTTCTATC	180	6q21 (R)	60(+)
	(D5_F03)	XPD5-F3R	GAGAACTGAGCGCAGACTGCAAAGATG	(200)
		D5-F3R-TAIL1	ACCTGCAGGGATCCGTCGACCCCTGCTTATCTCACACATTATTCATC
		D5-F3F-TAIL2	GTCGACGGATCCCTGCAGGTTGTTTGATTTTGAGGCTGTAAACCCAG
Note: a PCR condition. 55, 60, and 65 correspond to annealing temperatures. The reaction with (+) or without(-) Perfect Match. b PCR primers were generated from the sequence region indicated in parentheses. c The nucleotide positions of the genomic sequence in brackets correspond to the sequence of insert DNA.
