# Supplementary material for: Trapping DNA Replication Origins from the Human Genome
Source: Genes (Basel). 2013 Apr 17;4(2):198–225. doi: 10.3390/genes4020198 (PMC3899975; doi:10.3390/genes4020198)
Supplement: Supplementary File 1 — Supplementary (ZIP, 213 KB) [file genes-04-00198-s001.zip › Table S3.xls]

## Sheet: Summary (2)
Table S3. Summary of sequence analysis of the libraries I and II.
Library I
No.	Sequence ID	Clone name	Accession no.	Sequence length (bp)	GC (%)	G-quardruplex		Number of motifs				AT-rich elements (number of sites)	Repeat family detected by RepeatMasker
						G1-15	G1-7	ACS	SAR	MAR	TopoII
1	2D_1A02A	2D_1A02	AB761625	636	45.2	3	2	0	0	1	0		SINE/MIR
2	2D_1A03	2D_1A03	AB761626	433	34	1	0	3	1	0	0
3	2D_1A04	2D_1A04	AB761627	805	30.9	0	0	3	0	5	0
4	2D_1A08	2D_1A08	AB761628	501	42.7	1	1	0	0	1	0		LTR/ERVL
5	2D_1A10	2D_1A10	AB761629	314	40.8	2	0	1	0	0	0
6	2D_1A12	2D_1A12	AB761630	854	50.5	6	3	1	1	3	0		LINE/L1, LINE/ L2
7	2D_1B03	2D_1B03	AB761631	577	36.2	1	0	0	0	3	0	AT_rich
8	2D_1B04	2D_1B04	AB761632	863	42.1	4	4	4	13	4	1		SINE/Alu, DNA/hAT-Charlie, DNA/TcMar-Tigger
9	2D_1B06	2D_1B06	AB761633	1340	43.7	4	2	0	0	1	0		SINE/Alu, LINE/L1, LTR/ERVL
10	2D_1B08	2D_1B08	AB761634	980	48.2	3	1	2	0	1	0		SINE/MIR, LTR/ERVL-MaLR
11	2D_1C09	2D_1C09	AB761635	1405	37.2	2	0	4	4	3	1		SINE/Alu
12	2D_1D03	2D_1D03	AB761636	1169	46.5	6	3	0	0	0	0
13	2D_1D04	2D_1D04	AB761637	1011	34.5	1	0	4	2	5	1	AT_rich	SINE/MIR, LTR/ERVL-MaLR
14	2D_1D09	2D_1D09	AB761638	310	46.1	1	1	0	0	0	0		LTR/ERVK
15	2D_1E04	2D_1E04	AB761639	1184	47.5	2	0	0	0	1	0		SINE/Alu; LINE/L1
16	2D_1E06	2D_1E06	AB761640	1444	49.2	4	3	4	3	0	0		SINE/Alu; LINE/L2
17	2D_1E11	2D_1E11	AB761641	625	39.8	1	0	0	0	1	0	AT_rich	LINE/L1
18	2D_1E12	2D_1E12	AB761642	1139	50.8	6	3	4	4	1	0		LINE/L1, SINE/Alu
19	2D_1F04	2D_1F04	AB761643	1200	41.9	2	1	0	0	0	0		DNA/hAT-Charlie, SINE/MIR
20	2D_1F12	2D_1F12	AB761644	456	35.3	0	0	0	0	1	0		LINE/L1
21	2D_1G05A	2D_1G05	AB761645	966	31.9	0	0	1	14	1	2		LINE/L1
22	2D_1H02	2D_1H02	AB761646	389	39.3	0	0	0	0	0	0
23	2D_1H05	2D_1H05	AB761647	443	38.2	0	0	0	0	2	0
24	2D_1H08r	2D_1H08	AB761648	793	42.8	4	1	3	0	2	0		SINE/MIR, LTR/ERVL-MaLR
25	2D_1H11	2D_1H11	AB761649	1346	53.7	3	2	0	0	0	0
26	2D_2A03	2D_2A03	AB761650	666	42.2	2	2	1	0	0	0		LTR/ERV1
27	2D_2A04	2D_2A04	AB761651	402	47.8	0	0	1	2	0	0		SINE/Alu
28	2D_2A06	2D_2A06	AB761652	482	29.7	0	0	1	0	8	0		DNA/hAT-Charlie
29	2D_2A10A	2D_2A10	AB761653	282	41.8	1	0	1	0	0	0
30	2D_2A11	2D_2A11	AB761654	539	36.2	3	3	3	0	3	1		LINE/L1, SINE/Alu
31	2D_2B03	2D_2B03	AB761655	360	34.2	1	1	1	0	0	0		LINE/L1
32	2D_2B08	2D_2B08	AB761656	693	43.6	0	0	0	0	0	0		LTR/ERV1
33	2D_2B09	2D_2B09	AB761657	569	40.8	1	1	1	0	1	0
34	2D_2C04	2D_2C04	AB761658	677	40.8	18	13	0	0	0	0		satellite
35	2D_2C07	2D_2C07	AB761659	1270	53.1	12	7	0	0	2	0
36	2D_2C09	2D_2C09	AB761660	465	37.9	3	1	3	12	0	0		other, LINE/L2
37	2D_2C11	2D_2C11	AB761661	646	38.7	1	1	1	0	0	0		LINE/L1
38	2D_2D04	2D_2D04	AB761662	320	35	0	0	0	0	0	0		satellite
39	2D_2D05A	2D_2D05	AB761663	462	32.3	0	0	3	2	3	1		LINE/L1
40	2D_2D05B	2D_2D05	AB761664	592	45.3	1	1	1	0	1	0
41	2D_2D06A	2D_2D06	AB761665	257	35	0	0	0	0	1	0
42	2D_2D12	2D_2D12	AB761666	645	37.4	0	0	1	0	2	1		LINE/L2
43	2D_2E02	2D_2E02	AB761667	391	40.9	0	0	0	0	1	1		LTR/ERV1
44	2D_2E07	2D_2E07	AB761668	1436	36.4	3	2	5	8	4	2		SINE/Alu, LTR/ERV1
45	2D_2F05B	2D_2F05	AB761669	367	29.2	0	0	1	1	0	2
46	2D_2F06	2D_2F06	AB761670	735	40.8	1	1	4	6	5	0		SINE/Alu, LINE/L1
47	2D_2F09	2D_2F09	AB761671	369	37.7	3	0	0	0	0	0		satellite
48	2D_2F12	2D_2F12	AB761672	646	36.8	0	0	1	0	1	0		SINE/MIR, LINE/L2
49	2D_2G07A	2D_2G07	AB761673	565	32.4	0	0	0	0	3	0
50	2D_2G08A	2D_2G08	AB761674	423	31	0	0	0	0	1	0		DNA/hAT-Charlie
51	2D_2G09	2D_2G09	AB761675	311	28	0	0	4	1	2	0		DNA/hAT-Charlie
52	2D_2H01B	2D_2H01	AB761676	404	38.4	0	0	0	0	0	0
53	2D_2H05	2D_2H05	AB761677	328	32.5	0	0	0	5	0	0
54	2D_2H10B	2D_2H10	AB761678	581	36.9	2	0	0	0	0	0		satellite
55	2D_3A02	2D_3A02	AB761679	414	34.5	0	0	1	1	1	0
56	2D_3A05	2D_3A05	AB761680	363	31	0	0	4	1	5	2		LINE/L1
57	2D_3B01	2D_3B01	AB761681	508	37.4	1	1	0	0	0	0		LTR/ERV1
58	2D_3B04	2D_3B04	AB761682	456	41	0	0	0	0	1	0		LTR/ERVL
59	2D_3B06B	2D_3B06	AB761683	308	38.3	0	0	0	0	0	0
60	2D_3B07	2D_3B07	AB761684	455	33.1	0	0	0	0	1	0		LINE/L1, LTR/ERV1
61	2D_3B09	2D_3B09	AB761685	336	38	0	0	0	0	2	0
62	2D_3B10	2D_3B10	AB761686	384	38	0	0	0	0	2	1		LINE/L2
63	2D_3C01A	2D_3C01	AB761687	677	28.8	0	0	5	3	3	0	AT_rich	SINE/MIR
64	2D_3C01B	2D_3C01	AB761688	465	52.2	4	1	0	0	0	0
65	2D_3C06A	2D_3C06	AB761689	207	37.2	0	0	0	0	0	0
66	2D_3C06B	2D_3C06	AB761690	226	39.8	1	1	0	0	1	0
67	2D_3C09	2D_3C09	AB761691	682	34.6	2	2	5	0	1	0		LINE/L1
68	2D_3C12	2D_3C12	AB761692	735	34.6	0	0	0	1	0	0		SINE/MIR, LINE/L2
69	2D_3D01	2D_3D01	AB761693	408	40	0	0	0	0	1	0		LTR/ERVL-MaLR
70	2D_3D03	2D_3D03	AB761694	645	41.9	13	12	0	0	0	0		satellite
71	2D_3D09	2D_3D09	AB761695	348	49.7	0	0	0	0	0	0
72	2D_3E02	2D_3E02	AB761696	546	48.7	0	0	1	0	0	0		SINE/Alu
73	2D_3E03	2D_3E03	AB761697	1196	35.4	1	0	2	2	1	0		LINE/L1
74	2D_3E08	2D_3E08	AB761698	791	40.5	1	1	2	0	1	0		LTR/ERVL-MaLR
75	2D_3F03	2D_3F03	AB761699	769	38.4	1	1	0	6	3	0		LINE/L1
76	2D_3G01	2D_3G01	AB761700	463	35	0	0	0	0	0	0
77	2D_3G02	2D_3G02	AB761701	502	30.9	0	0	3	0	1	1		LINE/L1
78	2D_3G03B	2D_3G03	AB761702	293	33.8	0	0	2	0	0	0
79	2D_3G09	2D_3G09	AB761703	426	51.1	3	1	0	0	0	0
80	2D_3H04	2D_3H04	AB761704	358	53.6	0	0	1	5	0	0		SINE/Alu
81	2D_4A06	2D_4A06	AB761705	512	36.3	0	0	0	0	2	0		LTR/ERVL, LINE/L1
82	2D_4A07	2D_4A07	AB761706	1161	37	1	0	1	1	0	0		SINE/MIR, LTR/ERVL-MaLR
83	2D_4A08	2D_4A08	AB761707	1049	39.5	4	3	2	0	0	0	AT_rich	LTR/Gypsy, DNA/hAT-Charlie
84	2D_4D08f	2D_4D08	AB761708	670	56	3	1	0	0	0	0		LINE/L1
85	2D_4D08r	2D_4D08	AB761709	837	41.3	0	0	0	0	1	0		LINE/L1
86	2D_4E02	2D_4E02	AB761710	427	34	1	0	0	0	4	2		LINE/L1
87	2D_4E08	2D_4E08	AB761711	1283	43.4	3	0	0	0	1	0		SINE/MIR
88	2D_4E12A	2D_4E12	AB761712	1030	38.4	3	3	1	11	2	0		DNA/hAT-Charlie, SINE/Alu
89	2D_4F02	2D_4F02	AB761713	780	58.4	6	0	0	0	0	0
90	2D_4F04	2D_4F04	AB761714	361	50.1	4	2	0	0	0	0		LINE/L1
91	2D_4F05	2D_4F05	AB761715	313	31.3	0	0	0	20	2	0
92	2D_4F06	2D_4F06	AB761716	1574	49.5	6	2	1	1	1	0	A_rich
93	2D_4F08	2D_4F08	AB761717	1130	52.7	5	3	0	6	0	0		DNA/hAT-Tip100, SINE/Alu, LINE/L1
94	2D_4F09	2D_4F09	AB761718	492	39.4	0	0	0	0	0	0		satellite
95	2D_4G06	2D_4G06	AB761719	835	40.5	0	0	4	9	1	0		SINE/Alu
96	2D_4G09	2D_4G09	AB761720	872	39.5	0	0	1	0	1	0
97	2D_5A01	2D_5A01	AB761721	327	23.2	0	0	3	1	1	1
98	2D_5A03	2D_5A03	AB761722	352	50.6	0	0	2	0	0	0
99	2D_5A06	2D_5A06	AB761723	396	49.5	1	0	0	9	1	0		SINE/Alu, LINE/L1
100	2D_5A08	2D_5A08	AB761724	442	41.9	1	1	3	1	0	0		LINE/L2, DNA/hAT-Charlie
101	2D_5B02A	2D_5B02	AB761725	215	49.3	0	0	0	0	0	0		LINE/L2
102	2D_5B02B	2D_5B02	AB761726	344	34.9	0	0	2	1	2	0		DNA/hAT-Charlie
103	2D_5B05A	2D_5B05	AB761727	216	33.3	0	0	1	0	0	0
104	2D_5B07	2D_5B07	AB761728	639	34.9	0	0	3	0	1	0		LINE/L1
105	2D_5B09	2D_5B09	AB761729	262	37	0	0	0	0	0	0
106	2D_5C07	2D_5C07	AB761730	537	33.5	1	0	2	1	2	0		LINE/L1
107	2D_5D10A	2D_5D10	AB761731	352	40.6	1	0	1	0	0	0		SINE/Alu
108	2D_5E08	2D_5E08	AB761732	637	36.6	0	0	1	0	1	0		SINE/MIR
109	2D_5F09	2D_5F09	AB761733	629	36.1	0	0	2	0	2	2		LINE/CR1, DNA/hAT-Charlie
110	2D_5F10	2D_5F10	AB761734	666	32.1	0	0	3	1	1	0		SINE/MIR
111	2D_5G03	2D_5G03	AB761735	798	54.8	1	0	1	2	1	0		LINE/L2, SINE/Alu
112	2D_5G04A	2D_5G04	AB761736	1089	50.1	6	3	2	7	1	0		SINE/MIR, SINE/Alu
113	2D_5G04B	2D_5G04	AB761737	386	53.4	2	0	1	0	0	0		SINE/Alu
114	2D_5G07B	2D_5G07	AB761738	389	36.3	0	0	1	0	1	1		LINE/L1, LTR/ERV1
115	2D_5H03	2D_5H03	AB761739	474	48.1	3	2	1	0	0	0		SINE/Alu
116	2D_5H07	2D_5H07	AB761740	649	38.5	1	1	1	0	2	0
117	2D_5H08C	2D_5H08	AB761741	304	25.3	0	0	2	0	1	0	AT_rich
118	2D_5H09	2D_5H09	AB761742	595	41.1	1	0	0	3	2	0		SINE/Alu, DNA/hAT-Charlie
119	2D_6A02	2D_6A02	AB761743	932	36.3	2	1	2	0	4	3
120	2D_6A04	2D_6A04	AB761744	699	39.3	1	1	0	0	0	0
121	2D_6A07	2D_6A07	AB761745	689	40.1	4	2	2	1	2	0	AT_rich	LINE/L2
122	2D_6A08B	2D_6A08	AB761746	340	34.7	0	0	1	6	2	0
123	2D_6A09	2D_6A09	AB761747	497	39	3	3	3	3	2	1		DNA/hAT-Charlie, DNA/TcMar-Tigger
124	2D_6B01	2D_6B01	AB761748	468	38.7	0	0	1	0	0	0		LTR/ERVL
125	2D_6B02	2D_6B02	AB761749	333	42.3	2	2	0	0	0	0		LINE/L1
126	2D_6B04	2D_6B04	AB761750	1513	44.5	7	5	0	0	1	0	AT_rich	LINE/L2
127	2D_6B10B	2D_6B10	AB761751	336	41.4	0	0	0	0	0	0		LTR/ERVK
128	2D_6C02	2D_6C02	AB761752	1040	39.2	0	0	1	0	0	0		LINE/L1, SINE/Alu
129	2D_6C04	2D_6C04	AB761753	584	37.3	1	1	0	0	3	0
130	2D_6D08	2D_6D08	AB761754	1013	49.9	4	3	0	0	1	0		DNA/hAT-Charlie, LINE/L1
131	2D_6D09	2D_6D09	AB761755	603	40.6	13	11	0	0	0	0		satellite
132	2D_6E01A	2D_6E01	AB761756	693	44.9	6	6	3	1	1	0		SINE/Alu, LINE/L1
133	2D_6E02	2D_6E02	AB761757	1377	42.1	1	1	0	0	1	0
Library II
No.	Sequence ID	Clone name	Accession no.	Sequence length (bp)	GC (%)	G-quardruplex		Number of motifs				AT-rich elements (number of sites)	Repeat family detected by RepeatMasker
						G1-15	G1-7	ACS	SAR	MAR	TopoII
1	D1_A03	D1_A03	AB761758	1188	42.7	9	4	0	1	0	0		LTR/ERV1
2	D1_A04	D1_A04	AB761759	900	36.2	0	0	0	0	4	0		satellite
3	D1_A07	D1_A07	AB761760	1125	37	0	0	1	0	6	0		satellite
4	D1_A08	D1_A08	AB761761	874	28.5	0	0	4	1	9	1		LINE/L1, DNA/hAT-Charlie
5	D1_B01	D1_B01	AB761762	959	32.2	0	0	3	1	4	0		LINE/L1
6	D1_B02	D1_B02	AB761763	1072	46.1	1	0	0	0	0	0		LTR/Gypsy?, SINE/MIR
7	D1_B03f	D1_B03	AB761764	566	38.7	0	0	0	0	2	0		satellite
8	D1_B05f	D1_B05	AB761765	517	39.3	1	1	1	0	1	0
9	D1_B05r	D1_B05	AB761766	647	42.4	2	0	5	3	0	0		DNA/TcMar-Tigger, SINE/Alu
10	D1_B06	D1_B06	AB761767	1020	39.2	1	1	2	0	1	0		DNA/hAT-Tip100
11	D1_B09	D1_B09	AB761768	1621	38.9	5	4	5	0	3	0		LINE/L1
12	D1_B10	D1_B10	AB761769	1409	37.6	0	0	1	1	5	1		LINE/L2
13	D1_C03f	D1_C03	AB761770	516	33	1	0	5	2	1	0		LINE/L1
14	D1_C03r	D1_C03	AB761771	669	39.3	1	0	3	3	3	0		SINE/Alu, LINE/L1
15	D1_C04A	D1_C04	AB761772	484	42.6	3	3	1	0	1	0		LINE/L1, SINE/Alu
16	D1_C04B	D1_C04	AB761773	504	39.1	3	3	0	0	1	0		SINE/Alu
17	D1_C05	D1_C05	AB761774	995	48.6	2	1	0	0	0	0
18	D1_C06	D1_C06	AB761775	1360	46.3	11	7	1	0	0	0		SINE/Alu, LTR/ERV1
19	D1_C07	D1_C07	AB761776	1368	32.8	0	0	1	2	4	2	AT_rich
20	D1_C08	D1_C08	AB761777	1038	36.5	0	0	1	1	2	0		LINE/L2, SINE/Alu, LINE/L1
21	D1_C09	D1_C09	AB761778	909	38.1	3	2	1	0	3	0		LTR/ERVL-MaLR
22	D1_D04	D1_D04	AB761779	1219	30.3	0	0	5	0	7	1	AT_rich
23	D1_D05	D1_D05	AB761780	999	33.2	0	0	3	3	4	0		LINE/L1
24	D1_D06	D1_D06	AB761781	1076	36.5	2	1	4	1	3	0		LTR/ERVL, LINE/L1
25	D1_D07f	D1_D07	AB761782	603	37.5	1	0	1	0	1	0
26	D1_D07r	D1_D07	AB761783	751	28.4	0	0	2	1	4	0
27	D1_D10r	D1_D10	AB761784	795	39.2	0	0	0	0	3	0
28	D1_E01	D1_E01	AB761785	1049	27.7	1	0	2	1	10	0		LINE/L1, DNA/hAT-Charlie
29	D1_E04	D1_E04	AB761786	1172	38.9	4	1	1	0	6	0
30	D1_E05f	D1_E05	AB761787	588	33.7	0	0	0	0	5	0		SINE/Alu, LINE/L1
31	D1_E10	D1_E10	AB761788	1483	32.3	2	0	2	4	5	1		LINE/L1, SINE/MIR
32	D1_F06	D1_F06	AB761789	1822	33.1	3	2	9	0	9	3	AT_rich (2), A_rich	LINE/L2
33	D1_F10	D1_F10	AB761790	1230	31.3	0	0	2	1	4	2	AT_rich	LINE/L1
34	D1_G06	D1_G06	AB761791	1097	39.6	0	0	2	0	6	0		satellite
35	D1_G07	D1_G07	AB761792	1133	48.9	7	2	1	10	0	0		LINE/L2, SINE/Alu
36	D1_G08	D1_G08	AB761793	1216	32.6	2	2	3	1	1	0	AT_rich	LINE/L1, DNA/hAT-Charlie
37	D1_G10	D1_G10	AB761794	883	39.2	2	0	1	7	2	0		LINE/L1, SINE/Alu
38	D1_H01	D1_H01	AB761795	1007	51.4	5	4	1	2	1	0		SINE/Alu, DNA/hAT-Tip100
39	D1_H03	D1_H03	AB761796	1132	37.1	3	3	7	10	7	2		SINE/Alu
40	D1_H04	D1_H04	AB761797	1167	46.2	4	2	1	1	1	0		SINE/Alu
41	D1_H05f	D1_H05	AB761798	820	26.1	0	0	6	0	8	2	AT_rich (3)
42	D1_H05r	D1_H05	AB761799	695	35.8	0	0	1	5	1	0		SINE/Alu
43	D1_H06f	D1_H06	AB761800	860	30.6	1	1	3	5	0	1		LINE/L1
44	D1_H06r	D1_H06	AB761801	796	36.6	1	1	2	0	3	2		LINE/L1
45	D1_H08	D1_H08	AB761802	1696	42.6	4	2	0	3	1	0		LINE/L2
46	D1_H09	D1_H09	AB761803	1265	29.6	0	0	5	0	11	0		LINE/L1
47	D1_H10	D1_H10	AB761804	1145	41.8	4	3	3	1	3	0		DNA/hAT-Charlie, LINE/L1
48	D2_B01r	D2_B01	AB761805	765	35.7	2	2	6	2	6	0		SINE/Alu
49	D2_B07	D2_B07	AB761806	1343	50	3	3	0	0	0	0		LINE/L2, DNA/hAT-Charlie
50	D2_C04	D2_C04	AB761807	1284	32.8	1	1	2	1	5	1
51	D2_C07	D2_C07	AB761808	1154	41.9	2	0	0	2	5	0		LTR/ERVL-MaLR, DNA/hAT-Charlie
52	D2_D01	D2_D01	AB761809	1316	36.6	0	0	3	2	5	1
53	D2_D04	D2_D04	AB761810	1037	38.5	0	0	0	0	9	0		satellite
54	D2_D07	D2_D07	AB761811	1018	44	8	3	0	0	14	0
55	D2_E01f	D2_E01	AB761812	661	41	2	1	1	1	0	0		LINE/L1, LTR/ERVL-MaLR
56	D2_E01r	D2_E01	AB761813	664	49.7	6	3	0	0	0	0
57	D2_E02	D2_E02	AB761814	1331	40.4	3	2	3	1	5	0
58	D2_E09f	D2_E09	AB761815	876	36.5	1	0	2	0	0	0		LINE/L1
59	D2_E09r	D2_E09	AB761816	645	50.5	1	0	0	0	0	0
60	D2_F06	D2_F06	AB761817	1471	39.4	3	3	1	6	1	0		SINE/Alu, LINE/CR1
61	D2_F08f	D2_F08	AB761818	786	31.8	0	0	1	2	3	0		LINE/L1
62	D2_F08r	D2_F08	AB761819	566	30.2	0	0	1	0	3	0		LINE/L1
63	D2_G01f	D2_G01	AB761820	837	43.3	3	2	0	0	2	0		LTR/ERVL-MaLR
64	D2_G01r	D2_G01	AB761821	622	39.3	1	0	1	12	0	0	AT_rich	SINE/Alu
65	D2_G02	D2_G02	AB761822	1081	35.6	1	1	2	0	4	1
66	D2_G05	D2_G05	AB761823	784	35	1	1	2	0	1	0		LTR/ERV1
67	D2_G07f	D2_G07	AB761824	781	37.5	3	3	3	23	3	0		LINE/CR1, SINE/Alu
68	D2_G08f	D2_G08	AB761825	840	43	3	1	0	0	1	1		LTR/ERVL-MaLR
69	D2_G08r	D2_G08	AB761826	600	46.5	2	2	0	0	0	0
70	D2_G09f	D2_G09	AB761827	876	42.2	25	22	0	0	0	0		satellite
71	D2_H01	D2_H01	AB761828	1193	28	1	0	3	0	11	1	AT_rich	DNA/hAT-Charlie
72	D2_H02A	D2_H02	AB761829	974	39.3	0	0	3	7	1	0		SINE/Alu
73	D2_H02B	D2_H02	AB761830	332	27.7	0	0	0	0	2	0		LINE/L1
74	D2_H04	D2_H04	AB761831	1228	28.3	1	0	7	1	10	0		LINE/L2, DNA/hAT-Charlie, LINE/CR1
75	D2_H05	D2_H05	AB761832	1108	40.6	6	2	1	0	4	0		satellite
76	D2_H06f	D2_H06	AB761833	780	33.7	2	1	2	1	3	0		LINE/L2
77	D2_H06r	D2_H06	AB761834	660	34.7	1	0	4	0	2	2
78	D2_H07f	D2_H07	AB761835	900	49.1	2	0	0	0	0	0		LTR/ERV1, LTR/ERVL, DNA/MULE-MuDR
79	D2_H07r	D2_H07	AB761836	807	37.9	1	1	1	0	2	0		SINE/MIR, LTR/ERVL
80	D3_A02f	D3_A02	AB761837	895	35.1	1	1	0	1	2	0		DNA/TcMar-Tigger
81	D3_A02r	D3_A02	AB761838	620	31.8	0	0	1	1	4	0		LINE/L1
82	D3_A03	D3_A03	AB761839	1209	35.3	3	2	2	4	3	0		LTR/ERV1, DNA/hAT-Charlie
83	D3_A04	D3_A04	AB761840	1055	33.9	2	1	1	5	2	0		LINE/L1
84	D3_A05	D3_A05	AB761841	982	39.8	2	1	2	0	0	2		LINE/L1, LINE/L2
85	D3_A06	D3_A06	AB761842	1166	31.6	1	0	1	0	8	0		SINE/Alu, LINE/L1
86	D3_A07	D3_A07	AB761843	1196	42.6	1	0	2	0	7	0		LINE/L1, SINE/Alu, LINE/L2
87	D3_A09	D3_A09	AB761844	807	27.5	0	0	0	2	5	1
88	D3_B01	D3_B01	AB761845	987	39.2	2	1	0	0	5	0		SINE/MIR, LINE/L1, DNA/TcMar-Tigger, LINE/L2
89	D3_B02	D3_B02	AB761846	1041	29.8	0	0	4	5	9	1		LINE/L1
90	D3_B04	D3_B04	AB761847	1350	37	0	0	2	5	2	1		LINE/L1, SINE/Alu
91	D3_B05f	D3_B05	AB761848	731	24.9	0	0	9	1	14	3
92	D3_B05r	D3_B05	AB761849	526	35.5	0	0	2	0	1	0
93	D3_B07	D3_B07	AB761850	1119	32.4	0	0	6	5	7	1		DNA/TcMar-Tigger, LINE/L1
94	D3_B08f	D3_B08	AB761851	770	40	1	0	0	2	1	0		LINE/L1, SINE/Alu
95	D3_B08r	D3_B08	AB761852	702	30.9	0	0	2	3	3	0		LINE/L1
96	D3_C01	D3_C01	AB761853	1376	30.9	0	0	3	0	2	0		LINE/L1, SINE/MIR
97	D3_C02	D3_C02	AB761854	1252	37.2	0	0	3	1	4	2	AT_rich	SINE/MIR
98	D3_C03A	D3_C03	AB761855	726	31.8	1	1	3	0	0	0		LTR/ERVL-MaLR, LINE/L1
99	D3_C03B	D3_C03	AB761856	730	45.2	3	1	0	0	2	2		LTR/ERVL-MaLR
100	D3_C05	D3_C05	AB761857	1261	31.8	1	0	4	0	9	0	AT_rich	LTR/ERVL-MaLR, LINE/L1
101	D3_C06	D3_C06	AB761858	1075	36.7	1	1	0	3	4	0	AT_rich	LTR/ERVL
102	D3_C07A	D3_C07	AB761859	845	34.4	1	1	1	0	0	0
103	D3_C07B	D3_C07	AB761860	264	61	2	1	0	0	0	0
104	D3_C09	D3_C09	AB761861	1096	30	0	0	5	1	7	1
105	D3_C10	D3_C10	AB761862	910	43.3	3	3	0	0	0	0		LINE/L1
106	D3_D01	D3_D01	AB761863	1340	42.5	5	1	0	28	1	0		LTR/ERVL-MaLR, LTR/ERVL, DNA/hAT-Tip100, SINE/Alu
107	D3_D02	D3_D02	AB761864	1238	36.7	3	1	2	1	2	0		LTR/ERV1, LINE/L2, DNA/hAT-Charlie
108	D3_D03f	D3_D03	AB761865	852	45.9	4	2	0	0	5	1		SINE/MIR, DNA/hAT-Tip100
109	D3_D04	D3_D04	AB761866	902	35.6	2	2	1	1	4	0		LINE/L1, LTR/ERVL-MaLR, DNA/TcMar-Mariner
110	D3_D05	D3_D05	AB761867	865	36.3	2	1	1	1	3	0
111	D3_D06	D3_D06	AB761868	988	35.6	0	0	3	9	1	0		LINE/L2
112	D3_D10f	D3_D10	AB761869	570	25.4	0	0	6	5	3	1
113	D3_D10r	D3_D10	AB761870	757	29	2	0	4	0	8	1		LINE/L1
114	D3_E01f	D3_E01	AB761871	700	31.6	1	0	1	0	5	0
115	D3_E01r	D3_E01	AB761872	510	24.7	0	0	3	1	6	0	AT_rich
116	D3_E03	D3_E03	AB761873	947	27.7	0	0	3	0	5	0
117	D3_E04f	D3_E04	AB761874	751	36.7	0	0	2	0	1	0		LINE/L1
118	D3_E04r	D3_E04	AB761875	562	42.9	2	1	0	0	1	0
119	D3_E06	D3_E06	AB761876	1036	42.1	1	0	0	0	0	0		SINE/MIR
120	D3_E07	D3_E07	AB761877	877	43.3	2	1	2	0	1	0		LTR/ERVL-MaLR, SINE/MIR
121	D3_E08r	D3_E08	AB761878	620	30.3	2	1	5	1	3	0
122	D3_E10	D3_E10	AB761879	1204	41	3	2	4	1	3	0
123	D3_F04	D3_F04	AB761880	1361	30.7	0	0	3	5	8	1	AT_rich	DNA/TcMar-Tigger
124	D3_F05	D3_F05	AB761881	908	48.1	6	3	0	0	1	0		SINE/Alu, SINE/MIR
125	D3_F07f	D3_F07	AB761882	840	33.5	0	0	4	0	3	1		LINE/L1, DNA/TcMar-Tigger
126	D3_F08	D3_F08	AB761883	1019	44	3	0	1	0	0	0		LTR/ERVL-MaLR
127	D3_G02f	D3_G02	AB761884	543	36.8	2	1	0	0	0	0
128	D3_G02r	D3_G02	AB761885	679	39.2	0	0	0	0	1	1
129	D3_G03	D3_G03	AB761886	1168	43.2	2	0	0	1	0	1		SINE/MIR
130	D3_G05A	D3_G05	AB761887	686	33.2	0	0	3	0	0	0		LINE/L1, LINE/L2
131	D3_G06f	D3_G06	AB761888	839	45.2	1	0	0	0	1	0		SINE/Alu, LTR/ERVL-MaLR
132	D3_G06r	D3_G06	AB761889	702	47.4	3	2	0	0	0	0		LTR/ERVL-MaLR
133	D3_H02	D3_H02	AB761890	1286	35.5	4	3	5	0	4	0		LINE/L1, LTR/ERV1
134	D3_H03	D3_H03	AB761891	1393	35.1	1	0	2	0	3	0
135	D3_H04f	D3_H04	AB761892	742	40.6	2	1	1	0	2	0		SINE/Alu
136	D3_H04r	D3_H04	AB761893	652	41.7	2	2	0	7	0	0	AT_rich	LINE/L2
137	D3_H06	D3_H06	AB761894	1032	36	0	0	2	0	0	1		SINE/MIR
138	D3_H07	D3_H07	AB761895	1018	31.9	0	0	0	0	5	1		DNA/hAT-Blackjack
139	D4_A04r	D4_A04	AB761896	556	28.2	0	0	3	0	3	0		LINE/L1
140	D4_A06	D4_A06	AB761897	792	48.3	1	0	2	3	1	0		SINE/Alu
141	D4_A07	D4_A07	AB761898	974	30.8	0	0	4	1	10	1		SINE/MIR
142	D4_A08	D4_A08	AB761899	1079	42.5	0	0	0	0	2	0		satellite
143	D4_A09	D4_A09	AB761900	828	36.6	0	0	0	0	3	0		LINE/L1
144	D4_B01A	D4_B01	AB761901	891	31.1	1	0	2	0	2	0
145	D4_B02	D4_B02	AB761902	1010	36.4	0	0	0	0	1	0		SINE/tRNA
146	D4_B03	D4_B03	AB761903	1283	34.5	1	1	1	1	4	0		LTRE/RVL
147	D4_B05	D4_B05	AB761904	1020	29.3	0	0	2	0	3	0	AT_rich	LINE/L1
148	D4_B06	D4_B06	AB761905	1269	36.6	0	0	5	0	2	2	AT_rich	LINE/L1, SINE/Alu
149	D4_B07	D4_B07	AB761906	1029	31.2	1	1	9	1	1	2	AT_rich
150	D4_B09	D4_B09	AB761907	1361	29.8	0	0	6	0	7	0	AT_rich	SINE/Alu
151	D4_B10	D4_B10	AB761908	1291	33.6	0	0	6	3	3	0	AT_rich	LTR/ERVL-MaLR, DNA/hAT
152	D4_C03	D4_C03	AB761909	1200	34.5	1	1	1	2	3	0		LINE/L2
153	D4_C05	D4_C05	AB761910	1320	31.1	2	0	7	0	3	0	AT_rich	LTR/ERV1, LINE/L1
154	D4_C06	D4_C06	AB761911	1156	44.4	2	1	0	0	1	0		LTR/ERVL-MaLR
155	D4_C07	D4_C07	AB761912	1139	36.2	3	1	1	0	2	0		LINE/L2
156	D4_C08	D4_C08	AB761913	1124	33.5	0	0	6	3	7	0	AT_rich	LTR/ERVL-MaLR
157	D4_C10r	D4_C10	AB761914	657	30.7	0	0	2	1	4	0		LINE/L1
158	D4_D01	D4_D01	AB761915	1162	35.5	0	0	2	4	0	2		SINE/Alu
159	D4_D02	D4_D02	AB761916	1309	28.1	1	1	7	2	8	1	AT_rich (2)
160	D4_D03	D4_D03	AB761917	1026	34.1	1	0	3	2	3	0		DNA/TcMar-Tc2
161	D4_D05f	D4_D05	AB761918	747	37.9	1	0	2	0	4	0
162	D4_D05r	D4_D05	AB761919	721	28.6	0	0	2	2	0	1		SINE/MIR
163	D4_E03r	D4_E03	AB761920	580	31.2	1	0	0	0	1	1		LINE/L2
164	D4_E08r	D4_E08	AB761921	626	43.2	3	3	1	6	0	0		SINE/Alu, LINE/L1
165	D4_E10r	D4_E10	AB761922	546	52.4	4	4	1	13	0	0		SINE/Alu
166	D4_F01r	D4_F01	AB761923	550	36	0	0	1	0	2	0		SINE/MIR
167	D4_F05	D4_F05	AB761924	1058	40.8	1	1	0	0	1	1		LTR/ERVL-MaLR
168	D4_F07	D4_F07	AB761925	1114	31.2	0	0	3	3	9	2	AT_rich	DNA/TcMar-Tc2
169	D4_F10	D4_F10	AB761926	1293	31.2	0	0	4	1	4	0
170	D4_G06	D4_G06	AB761927	1137	34	1	1	1	6	8	3		SINE/Alu
171	D4_H01	D4_H01	AB761928	869	27.4	0	0	7	1	6	1	AT_rich
172	D4_H03	D4_H03	AB761929	1499	34.6	0	0	2	0	8	1	AT_rich	SINE/MIR, DNA/hAT-Charlie
173	D4_H08	D4_H08	AB761930	1138	38.7	3	2	1	0	0	0		SINE/Alu, LTR/ERVL-MaLR, LINE/L2
174	D4_H09	D4_H09	AB761931	1164	33.4	1	0	2	0	8	0		LINE/L2
175	D5_A01	D5_A01	AB761932	1291	31.5	1	1	3	3	5	1	AT_rich
176	D5_A02f	D5_A02	AB761933	837	39.2	0	0	1	0	1	0		LTR/ERVL-MaLR
177	D5_A02r	D5_A02	AB761934	550	34.9	1	1	2	0	1	0
178	D5_A03f	D5_A03	AB761935	513	42.7	1	1	1	2	0	0		LTR/ERVL-MaLR, LTR/ERVL, LINE/L2
179	D5_A04	D5_A04	AB761936	1307	31.2	0	0	8	1	4	2		LTR/ERVL
180	D5_A06r	D5_A06	AB761937	580	38.2	2	1	1	0	1	0		LINE/L1
181	D5_A08	D5_A08	AB761938	1279	31.8	3	0	4	2	7	0		SINE/MIR
182	D5_A09	D5_A09	AB761939	1172	45.4	6	2	2	4	5	0	T_rich	LINE/L1, SINE/Alu
183	D5_B01	D5_B01	AB761940	1173	38.8	3	1	2	2	2	0		LTR/ERVL, LINE/L1
184	D5_B02	D5_B02	AB761941	1139	36.8	2	1	2	0	2	1	AT_rich	LTR/ERVL-MaLR, SINE/MIR
185	D5_B05f	D5_B05	AB761942	728	38.3	2	2	0	0	1	0
186	D5_B05r	D5_B05	AB761943	659	29.4	0	0	1	0	9	0	AT_rich (2)
187	D5_B06f	D5_B06	AB761944	641	38.5	1	1	1	0	1	0		LTR/ERVL-MaLR, LINE/L2
188	D5_B06r	D5_B06	AB761945	582	40.2	0	0	0	0	5	1
189	D5_B07f	D5_B07	AB761946	755	24.5	0	0	6	3	3	4		LINE/L1
190	D5_B07r	D5_B07	AB761947	759	30.9	0	0	4	3	4	1		LINE/L1
191	D5_B09f	D5_B09	AB761948	797	37.8	1	0	0	1	1	0
192	D5_B09r	D5_B09	AB761949	649	38.8	3	1	2	14	1	0	AT_rich	SINE/Alu
193	D5_B10f	D5_B10	AB761950	777	31.7	1	1	4	1	5	1
194	D5_B10r	D5_B10	AB761951	605	41.8	1	0	2	0	2	0
195	D5_C03f	D5_C03	AB761952	795	37.2	1	0	2	0	1	0
196	D5_C03r	D5_C03	AB761953	617	41.8	0	0	0	0	0	0
197	D5_C05f	D5_C05	AB761954	877	34.1	2	1	2	0	3	0		LTR/ERVL-MaLR, LINE/L1, LINE/L2
198	D5_C05r	D5_C05	AB761955	545	43.1	1	0	0	0	1	0		LINE/L1, LTR/ERVL
199	D5_C06	D5_C06	AB761956	1217	33.9	1	0	0	1	2	0		LTR/ERVL-MaLR
200	D5_C09f	D5_C09	AB761957	778	27.6	0	0	1	1	5	2		DNA/TcMar-Mariner
201	D5_C09r	D5_C09	AB761958	632	35	1	1	3	0	3	1		LTR/ERVL-MaLR
202	D5_D01	D5_D01	AB761959	1154	30.2	0	0	1	0	9	1	AT_rich
203	D5_D02	D5_D02	AB761960	1358	32.1	0	0	2	0	7	1
204	D5_D03f	D5_D03	AB761961	781	29.5	0	0	7	2	4	0	AT_rich
205	D5_D03r	D5_D03	AB761962	512	28.1	0	0	1	1	3	0	AT_rich
206	D5_D06A	D5_D06	AB761963	704	32.5	0	0	3	0	1	0		LINE/L1
207	D5_D07f	D5_D07	AB761964	816	42.1	2	2	2	8	1	1		SINE/Alu
208	D5_D07r	D5_D07	AB761965	643	41.7	3	0	0	6	0	0		LINE/L1, SINE/Alu
209	D5_E02A	D5_E02	AB761966	1129	34.4	1	0	2	0	3	0
210	D5_E03r	D5_E03	AB761967	539	32.8	0	0	3	0	1	1		LINE/L1
211	D5_E04	D5_E04	AB761968	967	39.2	0	0	0	0	3	0		satellite
212	D5_E06	D5_E06	AB761969	1256	36.9	0	0	0	2	0	0		SINE/MIR
213	D5_E07	D5_E07	AB761970	1097	32.2	2	2	2	3	4	0	AT_rich
214	D5_E08f	D5_E08	AB761971	880	35.7	2	1	1	0	2	0
215	D5_E08r	D5_E08	AB761972	667	31.3	0	0	1	0	3	0		SINE/MIR
216	D5_F03	D5_F03	AB761973	937	39.3	0	0	1	0	2	0	AT_rich
217	D5_F08f	D5_F08	AB761974	846	33.6	1	1	1	1	2	1		LINE/L1
218	D5_F09f	D5_F09	AB761975	840	41.3	2	0	0	0	2	1		DNA/hAT-Charlie
219	D5_F09r	D5_F09	AB761976	616	43.2	1	1	0	0	1	1
220	D5_G01	D5_G01	AB761977	1297	36.4	3	2	3	4	1	1	AT_rich	LINE/L1, LTR/ERVL
221	D5_G05	D5_G05	AB761978	1046	37.6	2	2	0	0	0	0		LINE/L1
	Note: The table summrizes the sequence ID, clone name, accession number, length, G+C composition, and the numbers of the replication-related motifs, AT-rich elements, and repeats of 133 and 221 sequences from libraries I and II. Sequence ID: Chmeric inserts in a clone were distinguished by adding alphabet (A, B, C) at the end of ID. IDs with f or r at the end indicate the sequence read with a fow…
