# Supplementary material for: Trapping DNA Replication Origins from the Human Genome
Source: Genes (Basel). 2013 Apr 17;4(2):198–225. doi: 10.3390/genes4020198 (PMC3899975; doi:10.3390/genes4020198)
Supplement: Supplementary File 1 — Supplementary (ZIP, 213 KB) [file genes-04-00198-s001.zip › Table S5.xls]

## Sheet: Sheet5
Table S5. Analysis of the G+C content and sequence compositions of repeat elements and replication-related motifs in libraries I and II.
A. Number of repeats and motifs.
Locus and Library	Band map	Banding	Length (kb)	GC%	Number of motifs and repeats
					ACS	SAR	MAR	TopoII	AT-rich	LINE	Alu	MIR	LTR	DNA element	satellite
Library I			85.2	41.2	148	193	150	25	9	47	28	13	23	20	10
Library II			208	36.5	446	382	680	93	36	119	46	32	55	34	9
X87344	6p21.32	G	198.3	40.7	342	562	407	63	9	91	68	27	33	35	0
AP000432	21q21.1	G	141.8	42	272	271	558	43	13	39	70	16	52	25	0
AC093817	4q32.1	G	183.2	35.5	481	327	711	85	21	68	22	25	40	23	0
AC092962	3q26.1	G	174.7	34.1	526	427	698	138	26	59	25	8	28	16	0
AC019197	2q24.3	G	178.3	37	419	491	543	85	15	62	47	27	41	23	0
AL360080	1p31.1	G	202.1	36	467	470	585	129	31	66	34	34	45	20	0
L29074	Xq27.3-q28	G/R	185.8	38.6	364	405	416	83	13	83	38	33	27	27	0
U07000	22q11.23	R	152	51	143	426	57	18	7	44	88	23	18	17	0
AL133499	21q22.3	R	128.9	46.4	177	197	203	35	5	43	25	6	17	15	0
AL591076	6q21	R	93.4	43.4	126	209	149	23	8	36	28	25	29	19	0
AC017068	4q25	R	201.6	39.6	388	461	439	84	22	60	45	29	40	16	0
AC092573	2q31.1	R	171.3	42.1	347	821	265	40	18	45	124	23	43	28	0
AC099336	1q32.1	R	160	39.4	302	435	315	53	20	59	57	32	8	31	0
AP000959	21q21.1-q21.2	R/G	201.1	35.2	554	814	689	132	42	62	67	4	54	18	0
B. Summary of the G+C content and sequence compositions of the motifs and repeats.
	Library I	Library II	14 genomic loci (mean ± SD)	6 G-band loci (mean ± SD)	6 R-band loci (mean ± SD)
G+C content (%)	41.2	36.5	40.6 ± 4.7	37.6 ± 3.1	43.7 ± 4.4
Replication-related motifs (sites/kb)
ARS core sequence (ACS)	1.74	2.14	2.01 ± 0.57	2.32 ± 0.47	1.58 ± 0.43
Nuclear scaffold associated region (SAR)	2.27	1.84	2.62 ± 0.87	2.34 ± 0.43	2.73 ± 1.11
Nuclear matrix associated region (MAR)	1.76	3.27	2.48 ± 1.08	3.30 ± 0.78	1.54 ± 0.62
Topoisomerase II recognition consensus sequence	0.29	0.45	0.41 ± 0.19	0.50 ± 0.19	0.27 ± 0.10
AT-, A-, and T-rich element	0.11	0.17	0.10 ± 0.05	0.11 ± 0.04	0.08 ± 0.04
Repeat sequences
SINE (Alu)	0.33	0.22	0.32 ± 0.18	0.26 ± 0.14	0.40 ± 0.21
SINE (MIR)	0.15	0.15	0.14 ± 0.06	0.13 ± 0.04	0.16 ± 0.07
LINE	0.55	0.57	0.35 ± 0.06	0.35 ± 0.06	0.34 ± 0.05
LTR	0.27	0.26	0.20 ± 0.08	0.23 ± 0.07	0.18 ± 0.10
DNA repeat family	0.23	0.16	0.14 ± 0.04	0.13 ± 0.04	0.14 ± 0.05
Satellite	0.12	0.04	Not detected	Not detected	Not detected
