# Supplementary material for: Trapping DNA Replication Origins from the Human Genome
Source: Genes (Basel). 2013 Apr 17;4(2):198–225. doi: 10.3390/genes4020198 (PMC3899975; doi:10.3390/genes4020198)
Supplement: Supplementary File 1 — Supplementary (ZIP, 213 KB) [file genes-04-00198-s001.zip › Table S6A.xls]

## Sheet: Lib_I
Table S6A. Analysis of the flanking sequences of the putative origin loci from the library I.
No.	Sequence ID	Locus position in the chromosome (UCSC)	Human Blast hit (Accession no.)	Band	Band map	Intragenic site	DNaseI HS				Consensus region				TSS			H3K27Ac peak			CpG island
							±2.5k(H)	±2.5k(H+M)	±5k(H)	±5k(H+M)	±2.5k(H)	±2.5k(H+M)	±5k(H)	±5k(H+M)	±5k	±10k	±25k	±5k	±10k	±25k	±10k	±25k
1	2D_1A02A	27,092,977-27,156,576	NT_024524	R	13q12.13	0	0	0	0	0	1	1	1	1	0	1	1	0	0	0	1	1
2	2D_1A03	140,465,895-140,530,844	NT_025741	G	6q24.1	0	3	3	4	4	1	1	1	1	0	0	0	0	0	0	0	0
3	2D_1A04	80,257,805-80,338,304	NT_032977	G	1p31.1	0	0	0	1	1	1	2	2	3	0	0	0	0	0	1	0	0
4	2D_1A08	42,201,740-42,251,839	NT_029419	G	12q12	0	0	0	0	0	0	0	1	1	0	0	0	0	0	0	0	0
5	2D_1A10	110,662,695-110,733,344	NT_008470	R	9q31.2	0	1	1	4	6	1	1	4	6	0	0	0	0	0	0	0	0
6	2D_1A12	66,987,879-67,073,478	NT_010194	R	15q22.31	1	1	1	1	2	1	1	1	4	0	0	0	0	2	3	0	0
7	2D_1B03	65,452,827-65,510,826	NT_011669	G	Xq12	1	0	0	0	0	1	1	2	3	0	0	0	0	0	0	0	0
8	2D_1B04	68,154,488-68,240,987	NT_026437	R	14q24.1	1	1	2	1	3	2	2	3	3	0	0	0	0	0	0	0	0
9	2D_1B06	13,272,521-13,362,187	NT_008413	G	9p23	0	0	0	0	0	0	0	1	1	0	0	0	0	0	0	0	0
10	2D_1B08	103,122,931-103,221,530	NT_034772	R	5q21.2	0	0	0	0	0	0	1	0	1	0	0	0	0	0	1	0	0
11	2D_1C09	104,690,336-104,783,868	NT_025741	G	6q16.3	0	0	0	0	0	2	2	2	3	0	0	0	0	0	0	0	0
12	2D_1D03	6,245,403-6,323,335	NT_021937	R	1p36.31	1	1	1	2	2	1	2	1	3	0	0	6	0	2	5	0	7
13	2D_1D04	183,010,236-183,011,246	NT_016354	G	4q34.3	0	0	1	1	2	2	4	4	5	1	1	1	0	0	0	0	0
14	2D_1E06	25,722,400-25,723,849	NT_024524	R	13q12.13	0	0	0	2	2	0	1	0	2	0	0	1	0	0	0	0	1
15	2D_1E11	126,687,333-126,687,958	NT_009755	G	12q24.32	0	0	0	0	2	0	0	0	0	0	0	0	0	0	0	0	1
16	2D_1E12	123,107,202-123,222,001	NT_008470	R	9q33.2	1	1	1	1	2	0	2	1	4	0	0	0	1	1	1	0	0
17	2D_1F04	34,956,464-34,957,657	NT_007819	G	7p14.3	0	0	0	0	0	0	1	0	1	0	0	1	0	0	1	0	0
18	2D_1F12	38,684,585-38,685,040	NT_011512	R	21q22.13	0	0	0	0	0	0	0	0	0	0	0	0	0	0	1	0	0
19	2D_1G05A	74,706,367-74,707,332	NT_029419	G	12q21.1	0	0	0	1	2	2	2	5	5	0	0	1	0	0	1	0	0
20	2D_1H02	55,375,239-55,499,138	NT_022853	R	4q12	0	1	2	3	4	1	1	3	3	0	0	0	1	2	4	0	0
21	2D_1H05	98,457,574-98,501,873	NT_032977	G	1p21.3	1	0	0	0	0	0	0	0	2	0	0	0	0	0	2	0	0
22	2D_1H08r	5,924,100-5,924,888	NT_023736	G	8p23.2	0	0	0	0	0	0	2	0	3	0	0	0	0	0	0	0	0
23	2D_2A03	169,021,069-169,021,734	NT_004487	R	1q24.2	0	0	0	0	0	0	0	0	0	0	0	0	0	1	1	0	0
24	2D_2A04	77,614,311-77,614,711	nd	G	1p31.1	1	0	1	0	1	0	0	0	0	0	0	0	0	0	0	0	0
25	2D_2A06	187,446,664-187,447,145	NT_005403	G	2q32.1	0	0	0	0	0	0	1	0	1	0	1	2	0	2	4	1	1
26	2D_2A10A	126,436,622-126,436,901	NT_008470	G	9q33.3	1	1	1	3	4	0	2	4	6	0	0	1	1	1	2	0	0
27	2D_2A11	:64,701,616-64,702,154	NT_008183	G	8q12.3	0	0	0	0	0	1	1	2	2	0	0	1	0	0	0	0	0
28	2D_2B03	67,237,195-67,237,555	NT_079533	G	9p12	0	0	0	0	0	0	1	0	1	0	0	0	0	0	0	0	0
29	2D_2B09	28,179,536-28,180,104	NT_011512	G	21q21.3	0	3	3	4	5	2	3	3	4	0	0	0	0	1	2	0	0
30	2D_2C07	14,381,395-14,457,774	NT_006576	G	5p15.2	1	2	3	3	6	1	1	1	2	0	0	0	1	2	6	0	0
31	2D_2C09	51,993,570-52,085,969	NT_029419	R	12q13.13	1	0	0	0	0	1	1	1	2	0	0	1	0	1	1	0	0
32	2D_2D05A	56,162,151-56,231,450	NT_022184	G	2p16.1	1	1	1	2	3	1	2	1	3	0	0	1	1	2	5	0	0
33	2D_2D05B	148,450,676-148,509,975	NT_022135	G (R/G)	2q22.3	0	0	0	0	0	1	1	2	3	0	0	0	1	1	1	0	0
34	2D_2D06A	219,419,808-219,477,857	NT_005403	R	2q35	1	1	1	1	1	2	2	4	4	0	0	3	0	0	2	0	1
35	2D_2D12	134,486,100-134,550,499	NT_007933	G	7q33	1	1	1	2	3	1	1	2	3	0	0	0	2	3	6	0	0
36	2D_2E02	91,011,572-91,070,221	NT_006713	G	5q14.3	0	1	1	1	2	1	1	2	3	0	0	0	0	0	0	0	0
37	2D_2E07	56,310,455-56,375,524	NT_167190	G	11q12.1	1	0	0	0	0	0	1	0	1	0	0	0	0	0	0	0	0
38	2D_2F05B	90,032,645-90,113,644	NT_008046	G	8q21.3	0	0	0	0	0	0	0	0	0	0	0	0	0	0	0	0	0
39	2D_2F06	11,760,376-11,834,475	NT_009714	G	12p13.2	0	0	0	1	1	0	0	0	1	0	1	0	0	1	2	2	2
40	2D_2F12	54,475,810-54,540,309	NT_022184	R	2p16.2	1	0	0	0	0	0	0	0	0	0	0	0	0	0	1	0	1
41	2D_2G07A	65,157,477-65,213,876	NT_006713	G	5q12.3	0	0	0	1	1	0	0	1	2	0	0	0	0	0	2	0	0
42	2D_2G08A	98,265,233-98,328,682	NT_025741	G	6q16.1	0	0	1	0	1	1	1	1	2	0	0	0	0	0	0	0	0
43	2D_2G09	93,184,161-93,254,135	NT_032977	R	1p22.1	1	4	4	6	7	0	0	0	0	0	0	0	1	1	2	0	0
44	2D_2H01B	49,984,613-50,045,212	NT_022184	G	2p16.3	0	0	0	0	0	0	0	1	1	0	0	0	0	0	0	0	0
45	2D_2H05	111,755,991-111,805,340	NT_007933	G	7q31.1	1	0	0	3	4	0	2	2	6	0	0	0	1	2	3	0	0
46	2D_3A02	185,519,153-185,581,252	NT_016354	R	4q35.1	1	0	0	1	2	2	2	4	4	0	0	3	0	0	3	0	1
47	2D_3A05	187,553,943-187,608,392	NT_004487	G	1q31.1	0	0	0	0	0	0	0	0	0	0	0	0	0	0	0	0	0
48	2D_3B01	84,277,894-84,328,693	NT_016354	G (R/G)	4q21.23	0	0	0	0	0	0	0	0	1	0	0	0	0	1	2	0	0
49	2D_3B04	121,813,339-121,881,588	NT_030059	R	7q31.32	0	0	0	0	0	0	0	0	0	0	0	0	0	0	0	0	0
50	2D_3B06B	173,995,028-174,041,527	NT_005612	G	3q26.31	0	0	0	1	1	0	3	0	4	0	0	0	0	0	0	0	0
51	2D_3B07	91,018,291-91,086,540	NT_009952	G	13q31.3	0	0	0	0	2	1	1	1	1	0	0	0	0	0	1	0	0
52	2D_3B09	98,352,459-98,374,858	NT_025741	G	6q16.1	0	1	1	1	1	2	2	3	3	0	0	0	0	0	0	0	0
53	2D_3B10	179,913,093-179,970,692	NT_023133	R	5q35.3	1	0	0	1	1	0	0	0	0	0	0	1	0	0	3	0	1
54	2D_3C01A	181,673,620-181,741,519	NT_005612	G	3q26.33	1	0	0	0	0	1	1	2	2	0	0	0	0	0	0	0	0
55	2D_3C01B	41,100,679-41,170,428	NT_010194	R	15q15.1	0	1	2	3	5	1	2	2	4	1	2	3	3	3	3	1	1
56	2D_3C06A	153,790,622-153,821,671	NT_007914	G	7q36.2	1	0	0	0	0	0	1	0	2	0	0	0	0	0	0	0	0
57	2D_3C09	87,883,415-87,951,614	NT_010274	G	15q25.3	0	0	0	1	1	0	0	0	0	0	0	0	0	2	3	0	0
58	2D_3C12	158,935,513-159,009,112	NT_004487	R (R/G)	1q23.1	1	2	2	6	6	0	0	0	0	1	2	3	1	2	3	0	0
59	2D_3D01	84,182,782-84,209,981	NT_022459	G	3p12.1	0	0	0	0	0	0	0	0	0	0	0	0	0	0	0	0	0
60	2D_3D09	57,006,497-57,058,696	NT_011362	G	20q13.32	0	3	4	4	5	2	2	3	4	0	0	0	3	4	5	3	3
61	2D_3E02	43,349,179-43,403,978	NT_011515	R	21q22.3	0	4	4	6	7	0	0	1	1	1	1	1	3	4	5	1	1
62	2D_3E03	81,208,936-81,288,535	NT_022184	G	2p12	0	0	0	0	0	0	0	0	0	0	0	0	0	0	0	0	0
63	2D_3E08	19,029,344-19,108,443	NT_007592	G	6p22.3	1	0	0	0	0	0	0	0	0	0	0	0	0	0	0	0	0
64	2D_3F03	44,976,510-45,052,609	NT_010783	G (R/G)	17q21.32	1	0	1	2	3	3	3	4	4	0	0	1	1	1	2	0	1
65	2D_3G01	143,383,774-143,452,923	NT_016354	G	4q31.21	1	0	0	0	0	0	0	0	0	0	0	0	0	0	0	0	0
66	2D_3G02	66,576,776-66,627,075	NT_010498	G (R/G)	16q21	1	2	3	2	4	0	2	0	4	4	4	9	2	2	4	1	4
67	2D_3G03B	73,301,476-73,367,175	NT_007299	R	6q13	1	4	5	5	6	4	5	5	6	1	1	1	1	2	3	1	1
68	2D_3G09	114,016,420-114,016,845	NT_005612	G	3q13.31	1	0	1	0	1	0	1	0	2	1	1	1	0	2	2	0	0
69	2D_3H04	4,249,439-4,303,138	NT_007592	R (R/G)	6p25.1	0	1	1	2	3	0	0	0	1	0	0	0	2	2	3	1	2
70	2D_4A06	6,265,633-6,319,432	NT_006576	G (R/G)	5p15.32	0	0	1	0	1	0	0	0	0	0	0	0	0	0	1	0	0
71	2D_4A07	112,030,288-112,107,887	NT_034772	G	5q22.2	1	1	1	2	2	0	0	1	1	1	1	1	1	2	3	0	1
72	2D_4A08	24,427,783-24,497,312	NT_008705	R (R/G)	10p12.2	1	0	0	0	0	0	0	1	2	0	0	0	0	0	0	0	0
73	2D_4E02	99,355,532-99,355,958	nd	G	11q22.1	1	0	0	1	1	0	0	0	1	0	0	0	0	0	0	0	0
74	2D_4E08	99,930,389-100,015,988	NT_005612	R (R/G)	3q12.1	0	2	3	3	6	0	0	0	1	0	1	1	0	1	2	1	1
75	2D_4E12A	148,224,430-148,293,359	NT_011681	R	Xq28	0	0	0	0	0	0	0	0	0	0	0	0	0	0	0	0	0
76	2D_4F02	2,657,533-2,724,582	NT_004350	G	1p36.32	1	0	0	0	0	0	0	0	0	0	0	1	0	0	0	0	2
77	2D_4F04	107,723,283-107,777,782	NT_030059	G	10q25.1	0	0	0	0	0	0	1	0	2	0	0	0	0	0	0	0	0
78	2D_4F05	19,883,538-19,954,037	NT_011295	R (R/G)	19p13.11	1	0	0	0	0	0	0	0	0	0	0	1	0	0	1	0	0
79	2D_4F06	72,435,057-72,505,156	NT_006713	G	5q13.2	1	0	1	2	4	1	3	1	3	1	1	1	0	0	0	0	0
80	2D_4F08	77,753,380-77,851,379	NT_010194	R	15q24.3	0	3	3	4	6	0	0	0	0	0	0	0	1	1	3	0	0
81	2D_4G06	158,768,985-158,852,584	NT_025741	R	6q25.3	1	0	1	0	1	0	0	0	0	0	0	0	0	1	6	0	0
82	2D_4G09	32,922,657-33,010,156	NT_167197	G	Xp21.1	1	0	1	0	1	0	0	1	1	0	0	0	0	0	0	0	0
83	2D_5A01	63,998,087-64,071,666	NT_022184	R (R/G)	2p15	0	0	0	0	0	0	1	0	4	0	0	0	0	0	2	0	0
84	2D_5A03	124,459,621-124,512,420	NT_009755	R	12q24.31	1	1	2	7	9	0	0	0	0	0	0	0	2	4	4	0	0
85	2D_5A06	85,551,638-85,607,937	NT_007933	G	7q21.11	0	0	0	0	0	0	0	0	0	0	0	0	0	0	0	0	0
86	2D_5A08	140,536,393-140,602,692	NT_024000	R	9q34.3	1	2	3	4	7	0	0	0	0	0	0	0	4	6	7	0	1
87	2D_5B02A	111,257,790-111,330,589	NT_016354	R	4q25	0	1	1	1	1	0	1	0	1	0	0	0	0	0	0	0	0
88	2D_5B02B	24,284,108-24,335,607	NT_009237	G	11p14.3	0	0	1	0	2	0	1	0	1	0	0	0	0	0	1	0	0
89	2D_5B05A	78,172,538-78,245,437	NT_011651	G	Xq21.1	1	0	0	1	1	0	0	0	0	0	1	1	1	2	2	0	0
90	2D_5B07	19,779,113-19,843,012	NT_008705	G	10p12.31	1	0	0	0	0	0	0	0	2	0	0	0	0	0	0	0	0
91	2D_5B09	92,081,545-92,160,144	NT_007933	R	7q21.2	1	0	0	0	0	4	4	7	8	0	0	0	0	0	0	0	0
92	2D_5C07	71,183,649-71,237,548	NT_032977	G	1p31.1	1	0	1	0	1	0	0	0	0	0	0	0	0	1	2	0	0
93	2D_5D10A	56,701,040-56,771,239	NT_026437	R	14q22.3	1	1	2	3	4	1	2	1	2	0	0	0	1	1	1	0	0
94	2D_5E08	75,928,461-75,992,460	NT_007299	G (R/G)	6q14.1	0	0	0	0	0	0	1	1	2	0	1	1	0	1	3	0	0
95	2D_5F09	57,618,523-57,681,622	NT_007592	R	6p11.2	0	0	0	0	0	0	0	2	3	0	0	0	0	0	0	0	0
96	2D_5F10	61,849,450-61,916,049	NT_032977	G	1p31.3	1	0	0	0	1	0	1	0	3	0	0	2	1	1	3	0	0
97	2D_5G03	35,805,725-35,885,424	NT_011520	G	22q12.3	0	1	2	4	5	0	1	0	1	0	0	0	2	2	5	0	0
98	2D_5G04A	220,095,592-220,168,991	NT_005403	R	2q35	1	3	3	3	5	1	1	2	3	0	0	8	0	1	5	0	3
99	2D_5G04B	34,215,458-34,292,457	nd	G (R/G)	20q11.22	1	2	2	2	2	1	1	1	3	2	4	5	2	2	2	1	1
100	2D_5G07B	42,773,726-42,851,525	NT_022517	G	3p22.1	1	2	2	2	2	0	0	0	0	1	1	1	1	2	2	1	1
101	2D_5H07	32,757,865-32,822,764	NT_010393	R	16p11.2	0	0	0	0	0	0	0	0	2	0	0	1	0	0	0	0	0
102	2D_5H08C	76,955,723-77,024,122	NT_008183	G	8q21.11	0	0	0	0	0	3	4	4	5	0	0	0	0	0	0	0	0
103	2D_5H09	57,097,051-57,156,650	NT_022517	G	3p14.3	1	2	3	2	3	2	2	2	5	0	0	1	2	2	4	1	2
104	2D_6A02	118,167,142-118,260,641	NT_008046	R	8q24.11	0	0	0	0	0	0	3	0	3	0	0	0	0	0	1	0	0
105	2D_6A04	186,806,488-186,876,387	NT_005612	R	3q27.3	1	0	1	0	1	0	1	0	1	0	0	1	0	1	3	0	1
106	2D_6A07	85,971,718-86,040,817	NT_007299	G	6q14.3	0	0	0	0	1	1	2	2	4	0	0	0	0	0	0	0	0
107	2D_6A08B	48,240,581-48,291,780	NT_008183	R (R/G)	8q11.21	1	2	2	3	3	2	2	2	3	0	0	0	3	3	4	0	0
108	2D_6A09	40,284,526-40,384,125	NT_011362	G	20q12	0	1	1	2	3	1	1	1	2	0	0	0	0	2	3	0	1
109	2D_6B01	116,913,793-116,983,992	NT_016354	G	4q26	0	1	1	1	1	0	1	0	2	0	0	0	1	1	2	0	0
110	2D_6B02	23,039,283-23,113,982	nd	G	11p14.3	0	0	0	0	0	0	0	0	0	0	0	0	0	0	0	0	0
111	2D_6B04	132,041,134-132,108,633	NT_033899	R	11q25	1	1	2	1	2	1	2	3	4	0	0	0	0	0	0	0	0
112	2D_6B10B	108,785,285-108,852,084	NT_034772	G	5q21.3	0	1	2	2	3	0	2	0	4	0	0	0	0	0	0	0	0
113	2D_6C02	76,348,513-76,418,012	nd	R	12q21.2	0	1	1	1	1	1	1	2	3	0	0	0	0	3	5	0	0
114	2D_6C04	181,419,138-181,477,837	NT_005612	G	3q26.33	1	1	2	2	4	3	5	4	7	0	0	0	0	0	2	1	3
115	2D_6D08	187,637,647-187,705,246	NT_005403	G	2q32.1	0	0	0	0	0	0	0	0	0	0	0	0	0	0	0	0	0
116	2D_6E01A	37,725,216-37,794,515	NT_008413	G	9p13.2	0	2	2	2	2	0	1	2	3	0	1	1	0	3	4	1	2
117	2D_6E02	153,315,143-153,406,242	NT_025741	G	6q25.2	1	1	1	2	2	0	2	1	3	0	0	0	0	0	0	0	0
	Total number of the sites					53	73	101	140	207	66	120	125	240	15	26	70	48	93	185	18	49
	Total number of independent sequence with the motif					53	44	56	59	72	43	70	58	87	11	18	36	30	49	67	15	29
	Note: The results from analysis of the flanking sequence in each putative origin locus mapped to the human genome were summrized. Sequence ID, chromosomal position in the UCSC Human Genome Browser, accession number of Blast hit, banding and band map of the locus, and the contents of functional sites in the flanking regoin of the locus were indicated. Numbers in the column indicate the number of s…
