# Supplementary material for: Trapping DNA Replication Origins from the Human Genome
Source: Genes (Basel). 2013 Apr 17;4(2):198–225. doi: 10.3390/genes4020198 (PMC3899975; doi:10.3390/genes4020198)
Supplement: Supplementary File 1 — Supplementary (ZIP, 213 KB) [file genes-04-00198-s001.zip › Table S6B.xls]

## Sheet: Lib_II
Table S6B. Analysis of the flanking sequences of the putative origin loci from the library II.
No.	Sequence ID	Locus position in the chromosome (UCSC)	Human Blast hit (Accession no.)	Band	Band map	Intragenic site	DNaseI HS				Consensus region				TSS			H3K27Ac peak			CpG island
							±2.5k(H)	±2.5k(H+M)	±5k(H)	±5k(H+M)	±2.5k(H)	±2.5k(H+M)	±5k(H)	±5k(H+M)	±5k	±10k	±25k	±5k	±10k	±25k	±10k	±25k
1	D1_A03	32,125,462-32,204,661	NT_008413	G	9p21.1	0	0	0	0	0	0	1	0	1	0	0	0	0	0	0	0	0
2	D1_A08	83,638,415-83,725,814	NT_011651	G	Xq21.1	1	0	0	0	0	0	0	0	0	0	0	0	0	0	0	0	0
3	D1_B01	50,906,742-51,002,641	NT_011638	G	Xp11.22	0	0	0	0	0	0	0	0	0	0	0	0	0	0	0	0	0
4	D1_B02	46,047,163-46,120,462	NT_010194	G	15q21.1	0	0	0	1	1	0	0	1	2	0	0	0	0	0	0	0	0
5	D1_B05f	189,184,343-189,235,542	NT_005403	G	2q32.1	1	0	1	1	3	0	0	0	1	0	0	0	0	0	2	0	0
6	D1_B06	35,878,250-35,946,149	NT_011512	G (R/G)	21q22.12	1	0	1	1	2	0	1	0	2	0	0	1	0	1	3	0	0
7	D1_B09	169,163,481-169,235,380	NT_023133	R	5q35.1	1	1	1	1	1	1	1	1	1	0	0	0	0	1	1	0	0
8	D1_B10	82,487,701-82,582,200	NT_007933	G	7q21.11	1	0	0	0	0	0	1	2	3	0	0	1	0	0	0	0	0
9	D1_C03f	1,483,812-1,535,411	NT_009759	R	12p13.33	1	1	1	1	1	0	0	0	0	0	0	0	0	0	1	0	0
10	D1_C04A	130,628,943-130,701,542	NT_034772	R (R/G)	5q31.1	1	0	1	0	1	0	0	1	1	0	0	0	0	0	0	0	0
11	D1_C04B	66,891,237-66,941,636	NT_167190	G	11q13.2	1	0	0	1	1	0	0	0	2	0	0	0	1	1	2	0	0
12	D1_C05	20,925,664-21,024,963	NT_010393	G	16p12.3	1	0	1	0	1	1	1	2	2	0	0	1	0	0	1	0	0
13	D1_C06	19,311,039-19,400,938	NT_167187	R	8p21.3	1	1	2	2	3	0	0	0	0	0	0	0	0	0	0	0	0
14	D1_C07	154,703,549-154,794,848	NT_005403	R (R/G)	2q23.3	1	1	1	1	1	1	3	2	5	0	0	1	0	0	1	0	3
15	D1_C08	128,241,981-128,322,310	NT_022135	G	2q14.3	1	1	1	2	2	2	3	2	3	1	1	2	1	3	4	1	1
16	D1_C09	89,876,585-89,967,484	NT_167190	G	11q14.3	1	0	0	0	0	0	0	1	1	0	0	0	0	0	0	0	0
17	D1_D04	22,801,646-22,882,945	NT_011512	G	21q21.1	1	0	0	0	0	1	1	3	3	0	0	0	0	0	0	0	0
18	D1_D05	48,281,565-48,381,264	NT_022184	G	2p16.3	0	1	1	2	2	0	1	0	1	0	0	0	1	2	3	0	0
19	D1_D06	117,314,758-117,386,457	NT_025741	G	6q22.1	0	0	0	0	0	1	1	1	1	0	0	0	0	0	0	0	0
20	D1_D07f	125,877,388-125,937,687	NT_016354	G	4q28.1	0	0	0	0	0	0	3	0	3	0	0	0	0	0	0	0	0
21	D1_E01	144,892,299-144,962,198	NT_022135	G	2q22.3	1	0	0	0	0	0	3	0	3	0	0	0	0	0	2	0	0
22	D1_E04	102,729,789-102,807,888	NT_007933	R	7q22.1	1	0	0	1	1	1	1	1	1	0	0	1	0	0	3	0	1
23	D1_E05f	36,152,128-36,210,927	NT_024524	G	13q13.3	1	0	0	0	0	1	2	1	2	0	0	1	0	1	1	0	0
24	D1_E10	113,415,952-113,514,251	NT_008046	G	8q23.3	1	0	0	0	0	1	1	1	1	0	0	0	0	0	0	0	0
25	D1_F06	50,984,336-51,062,535	NT_022517	G	3p21.2	1	0	0	0	0	0	0	0	0	0	0	0	0	0	0	0	0
26	D1_F10	70,255,939-70,338,038	NT_024524	G	13q21.33	1	0	0	0	0	0	1	1	2	0	0	0	0	0	0	0	0
27	D1_G07	128,965,163-129,021,762	NT_022135	G	2q14.3	0	4	4	4	5	0	0	0	0	0	0	0	1	1	1	1	1
28	D1_G08	36,415,498-36,496,597	NT_010966	R	18q12.2	0	0	0	0	0	0	1	0	1	0	0	0	0	0	0	0	0
29	D1_G10	128,071,883-128,160,282	NT_022135	G	2q14.3	0	0	0	0	0	0	0	0	0	0	0	1	0	0	1	0	0
30	D1_H01	9,032,754-9,101,753	NT_010718	R	17p13.1	1	0	3	1	4	1	4	2	5	0	0	0	0	0	0	1	1
31	D1_H03	72,808,914-72,878,813	NT_006713	G	5q13.2	0	0	0	1	1	0	0	1	1	0	0	3	1	2	3	0	1
32	D1_H04	40,406,814-40,484,513	NT_011520	R	22q13.1	1	1	1	1	2	0	1	1	4	1	1	1	1	3	4	1	1
33	D1_H05f	194,016,093-194,096,892	NT_005403	G	2q32.3	0	0	0	0	0	0	0	0	0	0	0	0	0	0	0	0	0
34	D1_H06f	51,687,056-51,766,455	NT_010498	R	16q12.1	0	0	0	1	1	0	0	1	1	0	0	0	0	0	0	0	0
35	D1_H08	191,306,017-191,380,016	NT_005403	R	2q32.2	1	1	1	1	1	0	0	0	0	0	1	1	0	1	3	0	0
36	D1_H09	80,129,562-80,213,861	NT_167190	G	11q14.1	0	1	1	1	1	1	1	1	1	0	0	0	0	0	1	0	0
37	D1_H10	29,253,937-29,330,236	NT_022184	G	2p23.2	1	2	2	5	5	1	3	3	9	1	1	1	1	1	2	0	0
38	D2_B01r	38,196,112-38,273,111	NT_007819	G	7p14.1	1	2	3	2	3	0	0	0	0	0	0	1	1	2	5	0	1
39	D2_B07	166,912,724-167,001,923	NT_025741	R	6q27	1	1	1	2	2	0	0	1	1	2	2	2	0	3	5	0	0
40	D2_C04	111,891,027-111,976,526	NT_033899	R	11q23.1	1	0	0	0	0	2	4	4	7	0	0	5	0	2	6	0	2
41	D2_C07	211,877,185-211,954,184	NT_167186	R	1q32.3	0	2	3	3	5	2	2	3	4	0	0	0	0	0	1	0	0
42	D2_D01	148,115,101-148,204,100	NT_016354	R	4q31.22	0	1	1	1	1	2	2	2	3	0	0	0	0	0	0	0	0
43	D2_D07	113,827,549-113,895,548	NT_008470	G	9q31.3	0	1	2	3	4	1	1	2	3	0	0	0	1	2	4	0	0
44	D2_E01f	76,863,924-76,930,023	NT_025028	R	18q23	1	1	1	1	1	0	0	0	0	0	0	1	0	0	0	0	0
45	D2_E02	87,721,289-87,809,988	NT_008470	G	9q21.33	0	0	0	0	0	3	3	3	3	0	0	0	0	0	1	0	0
46	D2_E09f	109,211,795-109,299,894	NT_034772	G	5q21.3	0	2	4	4	6	2	3	4	6	0	0	0	0	1	2	0	0
47	D2_F06	29,809,369-29,907,068	NT_011512	G	21q21.3	0	1	3	1	3	0	3	2	6	0	0	0	0	0	0	0	0
48	D2_F08f	87,309,956-87,389,055	NT_030059	G	10q23.1	1	0	0	0	0	0	0	0	0	0	0	1	0	0	0	0	0
49	D2_G01f	105,964,928-106,048,527	NT_029419	G	12q23.3	0	0	0	0	0	0	0	1	1	0	0	0	0	0	0	0	0
50	D2_G02	105,975,458-106,036,557	NT_005612	R	3q26.2	1	0	0	0	0	3	4	4	5	0	0	0	0	0	0	0	0
51	D2_G05	17,281,730-17,360,129	NT_015926	R	2p24.2	0	0	0	1	1	0	0	1	1	0	0	0	0	1	2	0	0
52	D2_G07f	30,802,725-30,881,024	NT_011512	G	21q21.3	0	0	0	0	0	0	3	0	3	0	0	0	0	1	1	0	0
53	D2_G08f	173,616,055-173,700,054	NT_005403	R	2q31.1	1	0	1	0	1	1	1	2	2	0	0	0	0	0	1	0	0
54	D2_H01	107,277,461-107,356,960	NT_008046	G	8q23.1	1	0	0	1	1	0	1	0	2	0	0	0	1	1	1	0	0
55	D2_H02A	57,014,955-57,112,354	NT_022853	R	4q12	1	0	0	0	0	1	1	1	1	0	0	1	0	0	1	0	0
56	D2_H02B	69,838,481-69,913,180	NT_011669	R	Xq13.1	1	0	0	0	0	0	0	0	0	0	0	0	0	0	0	0	0
57	D2_H04	14,858,216-14,940,115	NT_010859/NT_010194	R	18p11.21	0	0	0	0	0	0	0	0	0	0	0	0	0	0	0	0	0
58	D2_H06f	197,450,439-197,528,338	NT_004487	G	1q31.3	1	0	1	0	1	0	0	0	0	0	0	0	0	0	0	0	0
59	D2_H07f	7,752,906-7,843,905	NT_005334	R	2p25.1	0	1	1	1	1	0	0	1	1	0	0	0	0	0	0	0	0
60	D3_A02f	86,436,223-86,525,622	NT_032977	R	1p22.3	1	0	0	0	1	1	1	1	1	0	0	0	1	1	2	0	0
61	D3_A03	93,061,027-93,141,726	NT_007299	G (R/G)	6q16.1	0	0	0	0	0	1	1	1	1	0	0	0	0	0	0	0	0
62	D3_A04	18,052,525-18,122,924	NT_006316	G	4p15.31	0	0	0	0	0	0	1	1	2	0	0	0	0	0	1	0	0
63	D3_A05	15,678,362-15,776,561	NT_010718	G	17p12	0	0	0	1	1	0	0	0	0	0	0	0	0	1	2	0	0
64	D3_A06	71,349,579-71,427,278	NT_026437	G	14q24.2	1	1	2	2	4	0	2	0	3	0	0	1	1	1	4	0	1
65	D3_A07	60,807,932-60,887,631	NT_008183	G	8q12.1	0	0	0	0	0	1	1	2	2	0	0	0	0	0	1	0	0
66	D3_A09	59,513,013-59,593,712	NT_029419	G	12q14.1	0	0	0	1	2	0	0	2	2	0	0	0	0	0	0	0	0
67	D3_B01	105,602,885-105,701,484	NT_029419	G	12q23.3	0	2	2	3	3	0	3	0	3	0	0	2	2	2	3	0	1
68	D3_B02	5,685,602-5,755,101	NT_005334	G	2p25.2	0	0	0	0	0	0	0	0	0	0	0	0	0	0	0	0	0
69	D3_B04	71,320,687-71,410,486	NT_030059	R	10q22.1	0	0	0	0	0	0	0	0	0	0	0	1	0	0	0	0	1
70	D3_B05f	106,369,288-106,442,287	NT_005612	R (R/G)	3q13.12	0	1	2	2	3	3	4	3	5	0	0	0	0	0	1	0	0
71	D3_B07	159,429,792-159,504,291	NT_023133	R	5q33.3	1	1	1	1	2	0	1	3	4	0	0	0	0	0	1	0	0
72	D3_B08f	156,020,087-156,097,086	NT_016354	G	4q32.1	0	0	0	0	0	0	0	0	0	0	0	0	0	0	0	0	0
73	D3_C01	58,884,937-58,976,536	NT_008183	G	8q12.1	1	0	1	0	2	0	1	0	2	0	0	1	0	0	2	0	1
74	D3_C02	95,873,803-95,957,102	NT_010274	G	15q26.2	0	0	0	1	2	2	2	5	5	0	0	0	1	2	3	0	0
75	D3_C03A	120,933,044-121,005,743	NT_016354	R (R/G)	4q27	0	1	1	1	1	0	0	0	0	0	0	1	1	2	3	0	1
76	D3_C03B	20,193,522-20,266,621	NT_167187	R	8p21.3	0	0	0	1	1	0	0	1	1	0	0	0	0	1	2	0	0
77	D3_C05	147,138,075-147,221,974	NT_025741	G	6q24.3	1	1	2	1	2	0	0	1	2	0	0	0	2	3	5	0	0
78	D3_C06	124,593,272-124,664,671	NT_007933	G	7q31.33	1	0	0	1	2	1	2	1	2	0	0	0	1	1	1	0	0
79	D3_C07A	105,480,259-105,564,558	NT_005612	G	3q13.11	1	0	1	1	2	2	2	2	3	0	0	0	1	1	3	0	0
80	D3_C07B	45,265,159-45,344,958	NT_011515	R	21q22.3	1	1	1	2	2	0	0	0	0	0	0	1	2	3	5	0	0
81	D3_C09	22,812,325-22,884,724	NT_011512	G	21q21.1	1	0	0	0	0	2	2	2	2	0	0	0	0	0	0	0	0
82	D3_D01	183,832,314-183,921,813	NT_016354	R	4q35.1	0	0	1	0	1	0	0	1	2	0	0	0	0	0	3	0	0
83	D3_D02	37,678,254-37,760,753	NT_079573	R (R/G)	Xp11.4	0	0	0	0	0	0	1	1	2	0	0	1	0	0	2	0	1
84	D3_D03f	127,092,701-127,177,900	NT_033899	R	11q24.2	0	0	0	0	0	1	3	2	4	0	1	1	0	1	2	0	0
85	D3_D04	56,577,583-56,667,782	NT_022517	G	3p14.3	1	0	1	1	3	0	0	1	1	0	0	0	0	0	0	0	0
86	D3_D05	110,466,415-110,552,814	NT_025741	R	6q21	1	0	0	0	0	0	1	1	2	0	2	2	0	2	3	2	2
87	D3_D06	45,742,528-45,841,327	NT_024524	G (R/G)	13q14.12	1	1	2	1	2	1	2	1	4	0	0	1	2	3	6	0	0
88	D3_D10f	113,105,910-113,163,009	NT_032977	G	1p13.2	1	0	0	1	1	2	4	2	4	0	0	1	0	0	2	0	0
89	D3_E01f	161,955,061-162,024,660	NT_005612	G	3q26.1	0	0	0	0	0	2	2	2	2	0	0	0	0	0	1	0	0
90	D3_E03	171,973,651-172,068,250	NT_016354	G (R/G)	4q34.1	0	0	0	0	0	0	0	0	1	0	0	0	0	0	0	0	0
91	D3_E04f	159,762,122-159,837,821	NT_016354	G	4q32.1	1	0	0	1	1	0	1	0	1	0	0	0	0	1	4	0	0
92	D3_E06	82,001,967-82,070,836	NT_010498	G	16q23.3	1	2	2	4	4	0	1	2	4	0	1	1	1	2	4	1	1
93	D3_E07	220,970,936-221,058,135	NT_167186	G	1q41	0	1	1	1	2	2	4	2	3	0	0	0	1	1	2	0	0
94	D3_E08r	21,171,757-21,233,756	NT_024524	R	13q12.11	1	0	0	0	0	0	1	0	2	0	0	1	0	0	2	0	0
95	D3_E10	4,901,752-4,982,051	NT_007592	R	6p25.1	1	1	1	1	4	1	1	2	6	0	0	0	1	2	2	0	0
96	D3_F04	129,974,642-130,065,141	NT_008046	G	8q24.21	0	2	6	5	13	0	1	0	4	0	0	0	2	2	2	0	0
97	D3_F05	78,489,338-78,579,637	NT_016354	R	4q21.1	0	0	0	1	1	0	0	0	0	0	0	0	0	0	1	0	0
98	D3_F07f	31,976,488-32,060,687	NT_010799	G (R/G)	17q12	1	0	0	1	1	0	1	1	2	0	0	0	0	0	0	0	0
99	D3_G02f	89,367,792-89,422,091	NT_029419	G	12q21.33	0	0	1	0	1	0	0	0	1	0	0	1	1	2	3	0	0
100	D3_G03	129,382,501-129,460,200	NT_008046	G	8q24.21	1	1	2	1	2	0	2	1	3	0	0	1	0	0	2	0	0
101	D3_G05A	113,093,937-113,162,536	NT_034772	R (R/G)	5q22.3	0	0	0	0	0	0	2	0	3	0	0	0	0	0	1	0	0
102	D3_G06f	21,825,089-21,908,688	NT_006576	G	5p14.3	1	0	0	0	0	0	0	0	1	0	0	0	0	0	0	0	0
103	D3_H02	12,421,886-12,506,585	NT_007819	G	7p21.3	0	2	3	2	3	0	0	0	0	0	0	1	1	1	2	0	1
104	D3_H03	73,505,754-73,598,253	NT_022459	R	3p13	1	5	5	6	7	0	2	0	2	0	0	0	1	3	5	0	0
105	D3_H04f	24,277,439-24,351,638	NT_007592	G	6p22.3	1	1	1	1	1	0	2	0	3	0	0	0	1	2	2	0	0
106	D3_H06	85,812,038-85,879,837	NT_016354	G	4q21.23	1	1	1	2	2	0	0	0	0	0	0	0	1	1	2	0	0
107	D3_H07	91,155,697-91,223,296 6	NT_009952	G	13q31.3	0	0	1	0	3	1	2	2	2	0	0	0	1	1	1	0	0
108	D4_A04r	194,241-249,540	NT_011387	R	20p13	0	0	0	1	2	0	0	0	0	0	0	2	0	0	0	0	0
109	D4_A06	24,115,761-24,184,160	NT_011295	G	19p12	0	0	0	0	0	0	0	0	0	0	1	2	0	0	0	1	1
110	D4_A07	96,996,169-97,093,568	NT_033899	R (R/G)	11q21	0	0	0	0	0	1	1	2	3	0	0	0	0	0	0	0	0
111	D4_A08	51,547,894-51,619,793 7	NT_035158	G	11p11.12	0	0	0	0	0	0	0	0	0	0	0	0	2	6	15	0	0
112	D4_A09	115,796,944-115,879,743	NT_022135	G	2q14.1	1	1	1	2	2	1	1	2	2	0	0	1	0	0	0	0	0
113	D4_B01A	161,881,965-161,970,964	NT_005612	G	3q26.1	0	0	0	0	0	0	1	0	2	0	0	0	0	0	0	0	0
114	D4_B02	182,878,388-182,946,427	NT_016354	G	4q34.3	1	0	0	0	0	3	4	3	8	0	0	0	0	0	2	0	0
115	D4_B03	173,750,073-173,835,772	NT_005612	G	3q26.31	1	0	0	0	0	0	2	0	2	0	0	0	0	0	0	0	0
116	D4_B05	163,210,731-163,278,730	NT_005403	R	2q24.2	1	0	0	0	0	0	0	3	4	0	0	0	0	0	0	0	0
117	D4_B06	98,003,016-98,087,615	NT_008470	G	9q22.32	1	1	1	2	2	0	1	0	1	0	0	0	1	1	2	1	1
118	D4_B07	127,433,276-127,501,605	NT_025741	G	6q22.33	1	1	1	1	1	3	3	6	6	0	0	0	1	1	2	0	2
119	D4_B09	102,963,222-103,054,121	NT_032977	G	1p21.1	0	0	0	3	3	1	1	1	2	0	0	0	0	0	0	0	0
120	D4_B10	123,364,818-123,450,817	NT_007933	R (R/G)	7q31.32	0	1	1	3	3	0	1	0	1	0	0	1	1	1	3	0	1
121	D4_C03	29,468,424-29,476,373	NT_006316	G	4p15.1	0	0	0	0	0	0	0	0	0	0	0	0	0	0	0	0	0
122	D4_C05	142,843,390-142,931,489	NT_007914	R	7q34	0	0	0	0	0	0	0	0	1	0	1	1	0	0	0	0	0
123	D4_C06	112,917,057-112,993,656	NT_022135	R	2q13	0	0	0	0	0	0	0	0	1	0	0	0	1	2	2	0	2
124	D4_C07	56,620,770-56,696,6	NT_010194	G	15q21.3	1	1	1	2	2	0	0	0	1	1	1	1	2	3	3	1	1
125	D4_C08	110,217,307-110,292,206	NT_008046	G	8q23.1	1	0	0	0	0	1	1	2	2	0	0	0	0	0	2	0	0
126	D4_C10r	76,209,560-76,275,059	NT_167190	R	11q13.5	1	0	0	0	0	0	0	1	1	0	1	2	0	0	1	0	0
127	D4_D02	215,325,033-215,412,532	NT_167186	G	1q41	1	0	0	1	1	1	1	2	2	0	0	0	0	0	0	0	0
128	D4_D03	71,937,353-72,005,652	NT_026437	G	14q24.2	1	0	0	0	0	0	0	0	0	0	0	1	0	1	2	0	0
129	D4_D05f	24,546,062-24,620,761	NT_008413	G	9p21.3	0	0	0	0	0	1	1	1	1	0	0	0	0	0	0	0	0
130	D4_E03r	144,453,002-144,510,801	NT_005612	G	3q24	0	0	0	0	0	0	1	0	2	0	0	0	0	1	1	0	0
131	D4_E08r	94,828,502-94,891,101	NT_029419	R	12q22	0	0	0	0	0	0	0	0	0	0	1	1	0	1	1	1	1
132	D4_E10r	51,070,747-51,125,446	nd	R	22q13.33	0	0	0	1	2	0	0	0	0	0	0	0	1	1	5	0	1
133	D4_F01r	33,163,036-33,218,335	NT_010194	R	15q13.3	1	1	1	1	1	5	5	5	7	0	0	0	0	1	3	0	0
134	D4_F05	157,337,327-157,407,626	NT_007741	R	7q36.3	1	0	0	0	0	0	2	0	4	0	0	0	0	0	0	1	4
135	D4_F07	92,842,755-92,916,854	NT_034772	R	5q15	1	0	0	0	0	0	0	0	1	0	0	1	0	0	1	0	0
136	D4_F10	128,643,136-128,729,035	NT_025741	G	6q22.33	1	1	1	2	3	0	0	2	5	0	0	0	1	1	2	0	0
137	D4_G06	174,180,464-174,256,163 75	NT_004487	R	1q25.1	1	0	0	0	0	1	1	2	2	1	1	1	0	0	2	0	0
138	D4_H01	73,903,566-73,990,265	NT_029419	G	12q21.1	0	0	0	0	0	0	0	0	0	0	0	0	0	0	0	0	0
139	D4_H03	180,126,208-180,193,407	NT_005403	G	2q31.2	0	0	0	1	1	0	0	0	1	0	0	0	0	0	1	0	0
140	D4_H08	112,041,356-112,117,355	NT_034772	G	5q22.2	1	0	1	0	1	0	0	0	2	0	1	1	2	2	3	0	0
141	D4_H09	23,996,042-24,076,541	NT_167187	G	8p21.2	0	0	0	0	0	0	0	0	0	0	0	0	0	0	1	0	0
142	D5_A01	3,951,724-4,037,823	NT_023736	G	8p23.2	1	0	0	0	0	0	0	0	0	0	0	0	0	0	0	0	0
143	D5_A02f	70,328,516-70,412,215	NT_024524	G	13q21.33	1	0	1	0	1	1	1	1	1	0	0	0	0	0	0	0	0
144	D5_A03f	25,193,928-25,245,127	NT_004610	R	1p36.11	0	0	0	1	1	1	1	1	2	0	0	0	0	0	2	1	2
145	D5_A04	105,680,674-105,767,773	NT_005612	G	3q13.11	0	2	2	2	2	2	2	2	2	0	0	0	1	3	4	0	0
146	D5_A08	91,928,383-92,013,882	NT_029419	G	12q21.33	0	2	3	2	3	1	1	3	3	0	0	0	0	0	0	0	0
147	D5_A09	74,693,007-74,770,906	NT_006713	R	5q13.3	1	0	1	0	1	0	0	0	0	0	0	0	1	1	2	0	0
148	D5_B01	134,087,436-134,165,535	NT_016354	G	4q28.3	0	0	0	0	0	1	1	2	2	0	0	0	0	0	0	0	0
149	D5_B02	245,648,942-245,724,641	NT_167186	R	1q44	1	0	0	1	1	0	0	0	2	0	0	1	0	0	0	0	0
150	D5_B05f	4,815,548-4,886,747	NT_167197	G	Xp22.32	0	1	1	2	3	0	0	0	0	0	0	0	0	0	0	0	0
151	D5_B06f	12,966,705-13,030,804	NT_005334	G	2p24.3	0	1	3	1	3	1	1	2	2	0	0	0	1	1	2	0	0
152	D5_B07f	125,789,416-125,864,715	NT_022135	G	2q14.3	0	0	0	0	0	0	0	0	0	0	0	0	0	0	0	0	0
153	D5_B09f	118,311,594-118,391,293	NT_034772	G	5q23.1	1	0	1	0	2	0	0	0	2	0	0	1	0	0	0	0	0
154	D5_B10f	35,603,780-35,679,479	NT_022184	G	2p22.3	0	0	0	0	0	0	1	0	1	0	0	0	0	0	0	0	0
155	D5_C03f	69,657,977-69,737,476	NT_022184	R	2p13.3	1	0	0	0	0	1	1	3	5	0	0	0	1	2	2	0	0
156	D5_C05f	15,930,746-16,018,545	NT_007592	G	6p22.3	0	0	0	1	1	0	1	0	2	0	0	0	2	2	7	0	0
157	D5_C06	196,272,675-196,353,774	NT_005403	G	2q32.3	0	0	0	0	1	1	2	2	5	0	0	0	0	0	1	0	0
158	D5_C09f	135,985,075-136,062,274	NT_016354	G	4q28.3	0	0	1	0	1	1	1	1	1	0	0	0	0	0	0	0	0
159	D5_D01	84,314,122-84,391,021	NT_029419	G	12q21.31	0	0	0	0	1	0	2	0	2	0	0	0	0	0	0	0	0
160	D5_D02	168,980,819-169,071,218	NT_023133	R	5q35.1	1	0	0	0	1	3	3	5	7	0	0	1	0	0	1	0	1
161	D5_D03f	63,536,554-63,615,053	NT_022778	G	4q13.1	0	0	1	0	1	0	1	0	1	0	0	0	0	0	0	0	0
162	D5_D06A	103,403,125-103,474,024	NT_025741	G	6q16.3	0	0	0	0	0	0	0	0	0	0	0	0	0	0	0	0	0
163	D5_D07f	24,634-106,433	NT_004610	R	1p36.11	0	1	1	1	3	0	0	0	0	0	0	0	1	2	4	0	1
164	D5_E02A	115,644,030-115,719,329	NT_016354	G	4q26	0	0	0	0	0	0	2	0	4	0	0	0	0	0	0	0	0
165	D5_E03r	8,603,132-8,657,031	NT_006576	R	5p15.31	0	0	0	1	2	0	0	0	0	0	0	0	0	0	0	0	0
166	D5_E06	17,941,860-18,025,459	NT_009237	R	11p15.1	1	0	0	0	0	2	3	3	6	0	0	0	0	0	1	0	0
167	D5_E07	53,539,762-53,613,061	NT_030059	G	10q21.1	1	0	0	0	0	0	2	0	2	0	0	0	0	0	1	0	0
168	D5_E08f	27,422,480-27,510,579	NT_006316	R	4p15.2	0	0	1	0	1	0	1	0	1	0	0	0	0	0	0	0	0
169	D5_F03	109,582,696-109,675,995	NT_025741	R	6q21	1	1	1	2	3	0	3	0	4	0	0	1	1	3	3	0	1
170	D5_F08f	122,238,180-122,323,079	NT_011786	G	Xq25	0	0	0	0	0	0	0	0	0	0	0	0	0	0	0	0	0
171	D5_F09f	32,091,155-32,175,554	NT_010799	G	17q12	1	0	0	0	0	1	2	2	3	0	0	0	0	0	0	0	0
172	D5_G01	21,643,080-21,729,479	NT_006576	G	5p14.3	1	2	2	6	7	0	0	1	1	0	0	0	0	1	1	0	0
	Total number of the sites					87	69	112	136	215	87	178	166	336	7	17	63	55	109	247	13	41
	Total number of independent sequence with the motif					87	51	71	81	100	58	100	87	131	6	15	50	46	65	102	12	31
	Note: The results from analtysis of the flanking sequences of the putative origin locus mapped to the human genome were summrized. Sequence ID, chromosomal position in the UCSC Human Genome Browser, accession number of Blast hit, banding and band map of the locus, and the contents of functional sites in the flanking regoin of the locus were indicated. Numbers in the column indicate the number of …
