# Supplementary material for: Trapping DNA Replication Origins from the Human Genome
Source: Genes (Basel). 2013 Apr 17;4(2):198–225. doi: 10.3390/genes4020198 (PMC3899975; doi:10.3390/genes4020198)
Supplement: Supplementary File 1 — Supplementary (ZIP, 213 KB) [file genes-04-00198-s001.zip › Table S6C.xls]

## Sheet: genome data
Table S6C. Analysis of the flanking sequences of 236 control loci from the human genome.
No.	Chromosome	ID	Chromosomal center position of the locus (UCSC)	Band	Band map	Intragenic site	DNaseI HS				Consensus region				TSS			H3K27Ac peak			CpG island
							±2.5k(H)	±2.5k(H+M)	±5k(H)	±5k(H+M)	±2.5k(H)	±2.5k(H+M)	±5k(H)	±5k(H+M)	±5k	±10k	±25k	±5k	±10k	±25k	±10k	±25k
1	1	1G-1	14795000	G	1p36.21	0	0	0	0	0	0	1	1	4	0	0	0	0	0	1	0	0
2	1	1G-2	42150000	G	1p34.2	1	5	5	6	7	1	1	1	2	0	0	0	3	7	12	0	1
3	1	1G-3	49310000	G	1p33	1	0	0	1	2	1	1	2	2	0	0	0	0	0	1	0	0
4	1	1G-4	66700000	G	1p31.3	1	0	0	1	1	0	0	0	2	0	0	0	0	1	1	0	0
5	1	1G-5	78900000	G	1p31.1	0	1	2	1	3	0	0	0	1	0	0	0	0	0	0	0	0
6	1	1G-6	139420000	G	1q12	0	0	0	0	0	0	0	0	0	0	0	0	0	0	0	0	0
7	1	1G-7	178170000	G	1q25.2	1	1	2	1	2	0	1	0	1	0	0	0	1	1	1	0	0
8	1	1G-8	197250000	G	1q31.3	1	0	0	0	1	0	0	0	0	0	0	1	0	0	0	0	0
9	1	1G-9	221010000	G	1q41	0	0	0	0	0	0	0	0	1	0	1	1	0	1	1	0	0
10	1	1G-10	233115000	G	1q42.2	1	2	2	2	2	0	0	0	0	0	0	0	0	0	2	0	1
11	1	1G-11	149280000	G	1q21.2	1	0	0	0	0	0	0	0	0	0	0	0	0	0	2	1	2
12	1	1R-1	246620000	R	1q44	1	0	0	0	0	1	1	1	2	0	0	0	0	0	1	0	0
13	1	1R-2	229945000	R	1q42.13	0	0	0	0	0	0	0	0	0	0	0	0	0	0	0	0	0
14	1	1R-3	204840000	R	1q32.1	1	0	1	1	2	0	1	0	1	1	1	1	1	2	3	0	0
15	1	1R-4	16318000	R	1q23.3	1	0	0	0	1	0	0	0	1	0	1	1	0	1	2	0	0
16	1	1R-5	14569500	R	1q21.1	0	1	1	2	2	0	0	0	0	0	0	2	0	0	1	0	0
17	2	2G-1	14870000	G	2p24.3	0	0	0	0	0	0	0	0	0	0	0	0	0	0	1	0	0
18	2	2G-2	22745000	G	2p24.1	0	1	1	1	1	0	0	0	1	0	0	0	0	0	0	0	0
19	2	2G-3	35430000	G	2p22.3	0	0	0	0	0	0	1	0	1	0	0	0	0	0	0	0	0
20	2	2G-4	59925000	G	2p16.1	0	0	0	1	2	0	0	0	1	0	0	0	0	0	0	0	0
21	2	2G-5	139970000	G	2q22.1	0	1	1	1	3	0	0	0	0	0	0	0	0	0	0	0	0
22	2	2G-6	166655000	G	2q24.3	0	2	2	3	3	0	3	0	4	1	1	1	2	2	2	1	1
23	2	2G-7	186335000	G	2q32.1	0	0	0	0	0	0	1	1	2	0	0	0	0	0	0	0	0
24	2	2G-8	229205000	G	2q36.3	0	0	0	0	0	0	0	0	0	0	0	0	0	0	0	0	0
25	2	2G-9	223950000	G	2q36.1	0	0	1	1	2	0	1	0	3	0	0	0	1	1	5	0	0
26	2	2G-10	22750000	G	2p24.1	0	0	1	0	1	0	0	0	1	0	0	0	0	0	0	0	0
27	2	2R-1	241015000	R	2q37.3	0	0	0	1	1	0	0	0	0	0	0	0	0	0	0	0	0
28	2	2R-2	201650000	R	2q33.1	1	1	2	1	3	0	1	0	3	0	0	0	0	1	4	0	0
29	2	2R-3	175405000	R	2q31.1	0	2	3	2	3	0	0	0	0	0	0	1	1	2	4	0	0
30	2	2R-4	153095000	R	2q23.3	0	0	0	1	1	0	0	0	0	0	0	0	0	1	1	0	0
31	2	2R-5	121160000	R	2q14.2	0	0	1	1	1	0	0	0	0	0	0	0	0	1	1	0	0
32	3	3G-1	19945000	G	3p24.3	1	1	1	1	1	0	1	0	4	0	0	0	0	0	1	0	0
33	3	3G-2	28135000	G	3p24.1	0	0	0	0	0	0	0	0	0	0	0	0	0	0	0	0	0
34	3	3G-3	34550000	G	3p22.3	0	0	0	0	0	0	0	1	1	0	0	0	0	0	0	0	0
35	3	3G-4	67670000	G	3p14.1	1	0	1	0	1	1	2	1	3	0	0	0	0	1	2	0	0
36	3	3G-5	77285000	G	3p12.3	1	0	0	0	0	1	1	1	1	0	0	0	0	0	0	0	0
37	3	3G-6	109700000	G	3p13.13	0	0	0	0	0	0	0	0	0	0	0	0	0	0	0	0	0
38	3	3G-7	164540000	G	3q26.1	0	0	0	0	0	0	0	0	1	0	0	0	0	0	0	0	0
39	3	3G-8	174160000	G	3q26.31	1	2	2	2	2	0	1	0	2	2	2	2	3	3	3	1	1
40	3	3G-9	2140000	G	3p26.3	0	0	0	1	1	0	1	0	2	1	1	1	0	0	0	1	1
41	3	3G-10	137830000	G	3q22.3	1	3	3	3	3	0	0	0	0	2	2	3	3	3	2	1	1
42	3	3R-1	177500000	R	3q26.32	0	1	1	1	1	0	2	0	2	0	0	0	1	2	5	0	0
43	3	3R-2	169580000	R	3q26.2	1	1	1	1	2	0	0	0	0	0	1	1	0	0	2	0	0
44	3	3R-3	150655000	R	3q25.1	1	0	1	0	1	0	0	0	0	0	2	2	0	0	0	0	0
45	3	3R-4	127860000	R	3q21.3	1	0	0	1	1	0	0	1	1	0	0	2	0	0	3	0	2
46	3	3R-5	82630000	R	3p12.2	0	0	0	0	0	0	0	0	0	0	0	0	1	1	1	0	0
47	3	3R-6	48080000	R	3p21.31	1	1	1	1	1	0	0	0	0	0	0	0	1	2	4	0	0
48	4	4G-1	30940000	G	4p15.1	1	0	1	0	1	3	3	3	4	0	0	0	1	3	4	0	0
49	4	4G-2	43320000	G	4p13	0	0	0	0	0	0	0	0	0	0	0	0	0	0	2	0	0
50	4	4G-3	63605000	G	4q13.1	0	0	0	0	0	0	0	0	0	0	0	0	0	0	0	0	0
51	4	4G-4	73575000	G	4q13.3	0	0	0	0	0	0	0	1	1	0	0	0	0	0	0	0	0
52	4	4G-5	91110000	G	4q22.1	1	1	1	2	2	0	1	0	1	0	0	0	0	0	0	0	0
53	4	4G-6	126520000	G	4q28.1	0	0	0	0	0	0	0	0	0	0	0	0	0	0	0	0	0
54	4	4G-7	158840000	G	4q32.1	0	0	0	1	1	0	1	0	2	0	0	0	0	0	0	0	0
55	4	4G-8	168810000	G	4q32.3	0	0	0	0	0	0	0	0	0	0	0	0	0	0	2	0	0
56	4	4G-9	189440000	G	4q35.2	1	0	0	0	0	0	0	0	1	0	0	0	0	0	0	0	0
57	4	4G-10	181530000	G	4q34.3	0	0	0	0	0	1	3	1	3	0	0	0	0	0	0	0	0
58	4	4R-1	185655000	R	4q35.1	1	3	3	4	4	0	0	0	0	2	2	2	2	2	4	1	1
59	4	4R-2	154025000	R	4q31.3	0	0	0	0	0	0	0	0	0	0	0	0	0	0	1	0	0
60	4	4R-3	130645000	R	4q28.2	0	0	0	0	0	0	2	0	2	0	0	0	0	0	0	0	0
61	4	4R-4	111390000	R	4q25	0	1	1	1	1	0	0	0	0	0	1	1	0	1	2	1	1
62	4	4R-5	68990000	R	4q13.2	1	0	0	0	0	0	0	0	0	0	1	1	0	1	2	0	0
63	5	5G-1	21800000	G	5p14.3	1	0	0	0	0	0	1	0	1	0	0	0	0	1	2	0	0
64	5	5G-2	27340000	G	5p14.1	0	0	0	1	1	0	1	0	1	0	0	0	0	0	1	0	0
65	5	5G-3	44250000	G	5p12	0	0	0	0	0	0	0	1	1	0	0	0	0	0	0	0	0
66	5	5G-4	86955000	G	5q14.3	0	0	1	0	1	0	0	1	1	0	0	0	0	0	0	0	0
67	5	5G-5	108030000	G	5q21.3	0	0	0	0	0	0	1	0	1	0	0	0	0	1	1	0	0
68	5	5G-6	147400000	G	5q32	0	0	0	0	0	0	0	0	0	0	0	0	0	3	4	0	0
69	5	5G-7	165310000	G	5q34	0	0	0	0	1	0	0	1	2	0	0	0	0	0	0	0	0
70	5	5G-8	175710000	G	5q35.2	1	0	0	0	0	0	0	0	0	0	0	0	0	0	0	0	0
71	5	5R-1	171360000	R	5q35.1	1	0	0	0	0	0	0	0	0	0	0	0	0	2	6	0	0
72	5	5R-2	158465000	R	5q33.3	1	0	1	3	5	1	1	4	7	0	0	0	3	4	7	0	1
73	5	5R-3	134070000	R	5q31.1	1	0	0	0	0	1	2	2	6	0	0	1	0	0	2	0	1
74	5	5R-4	124300000	R	5q23.2	0	2	3	2	3	0	0	0	0	0	0	0	0	1	1	0	0
75	6	6G-1	20315000	G	6p22.3	0	2	2	2	2	0	2	0	3	0	0	0	0	2	2	0	0
76	6	6G-2	28930000	G	6p22.1	0	0	0	0	0	0	0	0	0	0	0	0	1	4	11	0	0
77	6	6G-3	48630000	G	6p12.3	0	0	0	0	0	0	0	0	0	0	0	0	0	0	0	0	0
78	6	6G-4	80325000	G	6q14.1	0	0	0	0	0	0	0	0	0	0	0	1	1	2	4	0	1
79	6	6G-5	103715000	G	6q16.3	0	0	0	0	0	0	2	0	2	0	0	0	0	0	0	0	0
80	6	6G-6	123720000	G	6q22.31	1	0	0	0	0	0	1	0	1	0	1	1	0	0	0	0	0
81	6	6G-7	147780000	G	6q24.3	0	0	0	0	0	0	0	0	0	0	0	0	0	0	0	0	0
82	6	6R-1	159730000	R	6q25.3	0	1	1	1	1	0	1	0	1	0	0	0	0	0	0	1	1
83	6	6R-2	151420000	R	6q25.1	1	1	1	1	2	0	0	0	1	0	0	0	0	1	2	1	1
84	6	6R-3	111720000	R	6q21	1	0	0	0	0	0	0	0	1	0	0	0	0	0	2	0	0
85	6	6R-4	90380000	R	6q15	1	1	2	1	2	1	1	4	5	0	0	0	0	0	0	0	0
86	6	6R-5	43685000	R	6p21.1	0	1	2	1	3	0	2	0	3	0	0	0	2	4	11	0	0
87	7	7G-1	11165000	G	7p21.3	1	0	0	0	0	0	0	0	1	0	0	1	1	1	1	0	0
88	7	7G-2	19465000	G	7q21.1	0	0	0	0	0	2	2	2	2	0	0	0	0	0	0	0	0
89	7	7G-3	32350000	G	7p14.3	0	0	0	0	0	0	1	0	3	1	1	1	0	0	0	1	1
90	7	7G-4	70410000	G	7q11.22	0	0	0	0	0	0	0	0	0	0	0	0	0	0	0	0	0
91	7	7G-5	135990000	G	7q33	0	0	1	1	2	0	0	0	0	0	0	0	0	0	1	0	0
92	7	7G-6	153990000	G	7q36.2	1	1	1	1	1	0	0	0	0	0	0	1	0	0	0	0	1
93	7	7G-7	52100000	G	7p12.1	0	0	0	0	0	0	0	0	0	0	0	0	0	0	0	0	0
94	7	7R-1	150735000	R	7q36.1	1	0	0	1	1	0	8	0	11	0	1	2	2	5	9	2	9
95	7	7R-2	122790000	R	7q31.32	1	0	0	0	0	0	1	0	1	0	0	0	0	0	0	0	0
96	7	7R-3	102140000	R	7q22.1	1	0	0	0	0	0	5	0	8	1	3	7	1	2	9	2	5
97	7	7R-4	74420000	R	7q11.23	1	0	0	0	0	0	0	0	0	0	0	0	0	1	1	0	0
98	8	8G-1	16850000	G	8p22	0	0	0	0	0	0	0	0	3	0	0	1	0	0	0	0	1
99	8	8G-2	26285000	G	8p21.2	0	0	0	1	1	0	0	0	0	0	0	0	2	3	7	0	2
100	8	8G-3	58970000	G	8q12.1	1	1	1	2	2	0	0	0	0	0	0	0	0	0	1	0	0
101	8	8G-4	90030000	G	8q21.3	0	0	0	0	0	0	0	0	1	0	0	0	0	0	0	0	0
102	8	8G-5	10872000	G	8q23.1	0	0	0	1	1	0	0	0	1	0	0	0	0	0	0	0	0
103	8	8G-6	129780000	G	8q24.21	0	0	0	0	1	0	0	0	0	0	0	0	0	1	3	0	0
104	8	8G-7	69460000	G	8q13.2	1	0	0	1	1	0	0	0	0	0	0	0	0	0	0	0	0
105	8	8R-1	134390000	R	8q24.22	0	1	1	1	1	0	0	0	0	0	0	0	2	3	7	0	0
106	8	8R-2	104320000	R	8q22.3	1	1	1	1	2	0	1	0	2	0	2	2	0	2	2	1	1
107	8	8R-3	96350000	R	8q22.1	1	0	0	0	0	1	1	1	4	0	0	0	0	0	0	0	0
108	8	8R-4	21060000	R	8p21.3	0	0	0	0	0	0	2	0	5	0	0	0	0	1	1	0	0
109	9	9G-1	23120000	G	9p21.3	0	0	0	0	0	1	1	1	3	0	0	0	0	0	0	0	0
110	9	9G-2	31750000	G	9p21.1	0	0	0	0	0	0	0	0	0	0	0	0	0	0	0	0	0
111	9	9G-3	76960000	G	9q21.13	0	0	0	0	0	0	0	0	1	0	0	0	0	0	0	0	0
112	9	9G-4	89100000	G	9q21.33	0	0	0	0	0	0	0	0	0	0	0	0	0	0	2	0	0
113	9	9G-5	105530000	G	9q31.1	0	0	0	0	0	0	0	0	0	0	0	0	0	0	1	0	0
114	9	9G-6	120390000	G	9q33.1	0	0	1	0	1	0	1	0	2	0	0	0	0	0	0	0	0
115	9	9G-7	70860000	G	9q21.11	0	0	0	0	0	0	0	0	0	1	1	1	3	3	3	1	1
116	9	9R-1	139945000	R	9q34.3	1	1	2	1	2	0	3	0	7	3	4	8	1	1	2	3	6
117	9	9R-2	116580000	R	9q32	0	0	0	0	0	0	2	0	4	0	0	0	0	0	0	0	0
118	9	9R-3	67630000	R	9q13	0	0	0	0	0	0	0	0	0	0	0	0	1	1	1	0	0
119	9	9R-4	35310000	R	9p13.3	1	1	1	1	1	2	4	2	7	0	0	0	0	0	1	0	0
120	10	10G-1	9120000	G	10p14	0	0	0	0	0	1	1	1	1	0	0	0	0	0	0	0	0
121	10	10G-2	27980000	G	10p12.1	1	0	0	0	0	0	0	0	2	0	0	0	0	0	0	0	0
122	10	10G-3	57920000	G	10q21.1	0	0	0	0	0	0	0	0	0	0	0	0	0	0	0	0	0
123	10	10G-4	86250000	G	10q23.1	1	0	0	0	0	0	0	0	0	0	0	0	0	1	2	0	0
124	10	10G-5	117550000	G	10q25.3	1	0	0	0	0	1	1	2	4	0	0	0	0	0	0	0	0
125	10	10G-6	69250000	G	10q21.3	1	0	1	0	1	0	0	0	1	0	0	0	0	0	0	0	0
126	10	10G-7	32780000	G	10p11.22	1	0	0	0	0	0	0	0	0	0	0	0	0	0	1	0	0
127	10	10R-1	126180000	R	10q26.13	1	0	0	0	0	1	2	2	3	0	0	1	0	0	2	0	1
128	10	10R-2	113610000	R	10q25.2	0	0	0	0	0	0	1	0	2	0	0	0	0	0	1	0	0
129	10	10R-3	80830000	R	10q22.3	1	3	4	5	6	2	3	3	5	3	3	3	4	4	8	1	1
130	10	10R-4	51750000	R	10q11.23	1	0	0	0	0	0	0	0	0	1	1	2	0	0	0	0	0
131	11	11G-1	7860000	G	11p15.4	0	0	0	0	0	0	0	0	0	0	0	0	0	0	0	0	0
132	11	11G-2	24300000	G	11p14.3	0	0	0	0	0	0	0	0	0	0	0	0	0	0	0	0	0
133	11	11G-3	40750000	G	11p12	1	0	0	0	0	0	0	0	0	0	0	0	0	0	0	0	0
134	11	11G-4	72070000	G	11q13.4	1	0	0	2	3	0	1	0	2	0	0	0	2	3	6	0	0
135	11	11G-5	100150000	G	11q22.1	1	0	0	0	0	0	0	1	1	0	0	0	0	0	0	0	0
136	11	11G-6	108005000	G	11q22.3	1	0	0	0	0	0	3	0	4	0	0	2	0	0	1	0	1
137	11	11G-7	122490000	G	11q24.1	0	0	0	0	0	0	0	0	0	0	0	0	0	0	2	0	0
138	11	11R-1	117335000	R	11q23.3	1	0	0	1	2	1	2	1	4	0	0	0	1	3	3	0	1
139	11	11R-2	95980000	R	11q21	1	2	2	3	3	0	2	0	4	0	0	0	3	3	10	0	0
140	11	11R-3	87690000	R	11q14.2	0	0	0	0	0	0	1	0	1	0	0	0	0	0	0	0	0
141	11	11R-4	34120000	R	11p13	1	0	0	0	0	2	4	2	4	0	1	1	0	1	1	1	1
142	12	12G-1	17520000	G	12p12.3	0	1	2	2	4	0	0	1	2	0	0	0	0	0	0	0	0
143	12	12G-2	24340000	G	12p12.1	1	0	0	0	0	0	1	0	2	0	0	0	0	0	1	0	0
144	12	12G-3	61570000	G	12q14.1	0	0	0	0	0	0	0	0	0	0	0	0	0	0	0	0	0
145	12	12G-4	74470000	G	12q21.1	0	0	0	0	0	0	2	0	2	0	0	0	0	0	0	0	0
146	12	12G-5	83960000	G	12q21.31	0	0	0	0	0	0	0	0	0	0	0	0	0	0	0	0	0
147	12	12G-6	106785000	G	12q23.3	1	0	0	0	0	1	1	1	3	0	0	0	0	0	2	0	0
148	12	12R-1	124120000	R	12q24.31	1	1	1	1	1	0	3	0	3	2	2	3	3	3	6	1	1
149	12	12R-2	110725000	R	12q24.1	1	0	1	1	4	1	2	2	5	1	1	1	3	3	8	1	1
150	12	12R-3	78490000	R	12q21.2	1	2	2	2	2	0	1	0	1	0	0	1	0	1	1	0	0
151	12	12R-4	53540000	R	12q13.13	0	1	1	1	1	0	0	0	0	0	0	0	0	0	1	0	0
152	13	13G-1	38110000	G	13q13.3	0	2	2	2	2	0	0	0	1	1	1	1	1	1	1	0	0
153	13	13G-2	49630000	G	13q14.2	1	0	0	0	0	0	0	0	0	0	0	0	1	2	3	0	0
154	13	13G-3	56630000	G	13q21.1	0	0	0	0	0	0	1	0	2	0	0	0	0	0	0	0	0
155	13	13G-4	71620000	G	13q21.33	0	0	0	0	0	0	1	0	2	0	0	0	0	0	0	0	0
156	13	13G-5	83840000	G	13q31.1	0	0	0	0	0	0	0	0	0	0	0	0	0	0	0	0	0
157	13	13R-1	96950000	R	13q32.1	1	0	0	0	0	0	0	0	1	0	0	0	1	1	1	0	0
158	13	13R-2	74545000	R	13q22.1	1	0	0	1	1	0	1	0	1	0	0	0	0	0	0	0	0
159	13	13R-3	53400000	R	13q14.3	0	0	0	0	0	0	0	0	0	0	0	0	0	0	0	0	1
160	13	13R-4	42930000	R	13q14.1	0	1	1	2	2	0	0	0	0	0	0	0	0	0	1	0	0
161	14	14G-1	29860000	G	14q12	0	0	0	0	0	2	2	2	4	0	0	0	0	0	0	0	0
162	14	14G-2	40110000	G	14q21.1	0	0	0	0	0	0	1	0	1	0	0	0	0	0	0	0	0
163	14	14G-3	60900000	G	14q23.1	0	0	0	0	0	0	0	0	0	0	0	0	0	0	0	0	0
164	14	14G-4	72220000	G	14q24.2	0	0	0	1	1	0	0	0	0	0	0	0	1	1	1	0	0
165	14	14G-5	94080000	G	14q32.12	1	0	0	0	0	0	0	0	1	0	0	0	0	0	0	0	0
166	14	14R-1	76710000	R	14q24.3	0	0	0	0	0	0	0	0	1	0	0	0	1	1	4	0	0
167	14	14R-2	63630000	R	14q23.2	0	0	0	0	0	0	0	0	0	0	0	0	0	1	6	0	0
168	14	14R-3	52900000	R	14q22.1	0	0	0	1	1	0	0	0	1	0	0	0	0	0	0	0	0
169	15	15G-1	87060000	G	15q25.3	1	0	1	0	1	0	0	0	1	0	0	0	0	0	0	0	0
170	15	15G-2	79790000	G	15q25.1	0	0	0	0	0	0	0	0	0	0	0	0	0	0	0	0	0
171	15	15G-3	70660000	G	15q23	0	0	0	0	0	0	1	0	1	0	0	0	0	0	0	0	0
172	15	15G-4	37590000	G	15q14	0	0	0	0	0	0	0	0	1	0	0	0	0	0	0	0	0
173	15	15G-5	96150000	G	15q26.2	0	2	2	2	2	0	2	0	3	0	0	0	1	1	1	0	0
174	15	15R-1	92320000	R	15q26.1	0	0	0	0	0	0	0	0	0	0	0	0	0	0	0	0	0
175	15	15R-2	83890000	R	15q25.2	0	0	0	0	0	0	0	0	0	0	0	1	0	0	5	0	1
176	15	15R-3	65810000	R	15q22.31	1	1	1	3	3	0	2	0	4	2	2	3	3	3	6	1	2
177	16	16G-1	55200000	G	16q12.2	0	0	0	1	1	0	0	0	1	0	0	0	0	0	0	0	0
178	16	16G-2	61440000	G	16q21	0	0	0	0	0	0	1	0	1	0	0	0	0	0	0	0	0
179	16	16G-3	7203000	G	16q22.2	1	0	0	0	0	0	0	0	0	0	1	2	0	0	2	0	1
180	16	16G-4	59140000	G	16q21	0	0	0	0	0	1	1	1	1	0	0	0	0	0	0	0	0
181	16	16G-5	19100000	G	16p12.3	0	2	3	2	3	0	0	0	0	0	0	1	3	3	6	1	3
182	16	16R-1	85695000	R	16q24.1	1	1	2	1	2	2	3	3	8	2	2	2	0	2	2	0	7
183	16	16R-2	68510000	R	16q22.1	0	1	1	2	2	0	0	0	0	0	0	1	1	1	2	0	1
184	16	16R-3	22670000	R	16p12.2	0	1	1	1	1	0	0	0	1	0	0	0	0	0	3	0	0
185	17	17G-1	12570000	G	17p12	1	1	2	1	2	0	2	0	2	1	1	1	0	0	0	1	1
186	17	17G-2	35400000	G	17q12	1	0	0	0	1	1	2	1	2	0	0	0	0	0	0	0	0
187	17	17G-3	53750000	G	17q22	0	0	0	1	1	0	0	0	0	0	0	0	0	0	0	0	0
188	17	17G-4	69640000	G	17q24.3	0	0	0	0	0	0	0	0	0	0	0	0	0	0	0	0	0
189	17	17G-5	5350000	G	17p13.2	1	0	0	1	1	0	1	0	2	1	1	4	1	1	4	2	3
190	17	17R-1	78245000	R	17q25.3	1	2	2	4	5	0	0	0	0	0	1	2	1	3	7	1	1
191	17	17R-2	43255000	R	17q21.31	0	1	2	2	3	0	0	0	1	0	1	2	1	3	7	1	2
192	17	17R-3	19110000	R	17p11.2	0	0	0	0	0	0	0	0	0	0	0	1	1	1	9	1	5
193	18	18G-1	30000000	G	18q12.1	1	0	0	0	0	0	0	1	1	0	0	0	0	0	0	0	0
194	18	18G-2	40320000	G	18q12.3	0	0	0	0	0	0	0	0	0	0	0	0	0	2	2	0	0
195	18	18G-3	51530000	G	18q21.2	0	0	0	0	0	0	0	0	1	0	0	0	0	0	2	0	0
196	18	18G-4	63460000	G	18q22.1	1	0	0	0	0	0	0	0	0	0	0	0	0	0	0	0	0
197	18	18G-5	4450000	G	18p11.31	1	0	0	0	0	0	1	0	1	0	1	1	0	0	0	1	1
198	18	18R-1	60620000	R	18q21.33	1	0	0	0	1	0	0	0	1	0	0	0	0	0	1	0	0
199	18	18R-2	45790000	R	18q21.1	1	0	0	0	0	0	0	0	1	0	0	0	0	0	0	0	0
200	18	18R-3	35210000	R	18q12.2	0	0	0	0	0	0	1	0	1	0	0	0	0	0	0	0	0
201	19	19G-1	11365000	G	19p13.2	1	0	0	1	1	0	3	0	3	0	1	5	1	2	6	2	2
202	19	19G-2	41390000	G	19q13.2	1	0	0	0	0	0	0	0	0	1	2	2	0	1	4	1	1
203	19	19G-3	21830000	G	19p12	0	0	0	0	0	0	0	0	0	0	0	0	0	0	2	0	0
204	19	19G-4	47030000	G	19q13.32	1	0	0	2	3	0	0	0	0	0	0	0	0	0	0	0	1
205	19	19R-1	54815000	R	19q13.42	0	1	1	1	1	0	0	0	0	0	1	2	0	0	0	0	0
206	19	19R-2	3585000	R	19p13.3	1	0	0	0	0	0	3	0	6	1	1	5	0	2	8	4	7
207	20	20G-1	7290000	G	20p12.3	0	1	1	1	2	0	1	0	2	0	0	0	0	0	0	0	0
208	20	20G-2	44465000	G	20q13.12	0	1	1	3	3	1	2	0	2	1	4	8	4	6	9	3	5
209	20	20G-3	52250000	G	20q13.2	0	0	0	0	0	0	0	0	0	0	0	0	0	1	10	0	0
210	20	20G-4	15410000	G	20p12.1	1	0	0	0	0	0	1	0	2	0	0	0	0	0	0	0	0
211	20	20R-1	60735000	R	20q13.33	1	1	2	2	4	0	2	0	4	1	1	4	0	0	5	2	5
212	20	20R-2	10890000	R	20p12.2	0	0	1	0	1	1	2	1	2	0	0	0	0	1	4	0	0
213	21	21G-1	20660000	G	21q21.1	0	0	0	0	0	0	0	0	0	0	0	0	0	0	0	0	0
214	21	21G-2	29580000	G	21q21.3	1	0	0	1	1	0	1	0	1	0	0	0	1	2	3	0	0
215	21	21G-3	40870000	G	21q22.2	1	0	0	0	0	0	0	0	0	0	0	0	0	0	0	0	0
216	21	21R-1	34040000	R	21q22.3	1	0	0	0	0	0	3	0	5	0	0	0	0	0	0	0	0
217	21	21R-2	45420000	R	21q22.11	0	0	0	0	0	0	0	0	0	0	0	1	0	1	11	0	3
218	22	22G-1	34900000	G	22q12.3	0	0	0	0	0	0	0	0	0	0	0	0	0	0	0	0	0
219	22	22G-2	42820000	G	22q13.2	1	2	2	2	2	0	0	0	0	0	0	1	1	2	6	0	0
220	22	22G-3	27800000	G	22q12.1	0	0	0	1	3	0	0	0	0	0	0	0	0	0	4	0	0
221	22	22G-4	22760000	G	22q11.22	1	0	1	1	3	0	0	0	0	0	0	0	0	0	0	0	0
222	22	22R-1	46170000	R	22q13.31	1	2	2	3	3	1	1	1	1	0	0	0	3	6	6	0	0
223	22	22R-2	39420000	R	22q13.1	1	0	1	0	1	0	0	0	0	1	1	3	1	3	7	0	0
224	X	XG-1	13670000	G	Xp22.2	0	2	3	4	7	0	0	0	0	1	1	3	3	4	7	1	1
225	X	XG-2	34630000	G	Xp21.1	0	0	1	0	1	0	1	0	2	0	0	0	0	0	2	0	0
226	X	XG-3	44690000	G	Xp11.3	0	0	0	0	0	0	0	0	0	0	0	0	0	0	1	0	1
227	X	XG-4	80990000	G	Xq21.1	0	0	0	0	0	0	0	0	0	0	0	0	0	0	0	0	0
228	X	XG-5	112550000	G	Xq23	0	0	0	0	0	0	0	0	0	0	0	0	1	1	1	0	0
229	X	XG-6	144340000	G	Xq27.3	1	0	0	0	0	0	0	0	0	0	1	1	0	0	0	0	0
230	X	XG-7	95680000	G	Xq21.33	0	0	0	1	1	0	0	0	0	0	0	0	0	2	5	0	0
231	X	XG-8	125480000	G	Xq25	0	0	0	0	0	0	0	0	0	0	0	0	0	0	0	0	0
232	X	XR-1	15200000	R	Xq28	0	0	0	0	0	0	0	0	0	0	0	0	0	0	0	0	0
233	X	XR-2	136690000	R	Xq26.3	0	0	0	0	0	0	0	0	1	0	0	0	0	0	0	0	1
234	X	XR-3	106400000	R	Xq22.3	1	1	1	1	1	0	0	0	0	0	0	0	2	2	4	0	0
235	X	XR-4	39935000	R	Xp11.4	1	0	0	0	0	4	5	6	8	0	0	3	0	0	3	1	4
236	X	XR-5	8380000	R	Xp22.31	0	0	0	0	0	0	0	0	0	0	0	0	0	0	0	0	0
	Total number of the sites					99	81	115	141	206	41	157	66	312	35	61	124	91	174	434	46	111
	Total number of independent sequence with the motif					99	56	74	89	106	30	91	40	132	25	42	62	53	85	126	34	55
	Note: The results from analtysis of the selected sequences from the human genome were summrized. Chromosome number, sequence ID, chromosomal center position of the locus in the UCSC Human Genome Browser, banding and band map of the locus, and the contents of functional sites in the flanking regoin of the locus were indicated. Numbers in the column indicate the number of sites in the flanking sequ…
