# Supplementary material for: Trapping DNA Replication Origins from the Human Genome
Source: Genes (Basel). 2013 Apr 17;4(2):198–225. doi: 10.3390/genes4020198 (PMC3899975; doi:10.3390/genes4020198)
Supplement: Supplementary File 1 — Supplementary (ZIP, 213 KB) [file genes-04-00198-s001.zip › Table S7.xls]

## Sheet: Sheet1
Table S7. Summary of in silico chromosome mapping of the putative origin sequences
	Library I			Library II			Human genome
Chromosome	No.	% (A)	Ratio (A/C)	No.	% (B)	Ratio (B/C)	Size (Mb)	% (C)
1	11	9.40171	1.14557	11	6.39535	0.779257	249	8.20699
2	10	8.54701	1.06715	23	13.3721	1.66959	243	8.00923
3	9	7.69231	1.17871	11	6.39535	0.979974	198	6.52604
4	7	5.98291	0.950374	18	10.4651	1.66236	191	6.29532
5	9	7.69231	1.28942	14	8.13953	1.36438	181	5.96572
6	12	10.2564	1.81976	12	6.97674	1.23786	171	5.63612
7	7	5.98291	1.14164	8	4.65116	0.887524	159	5.24061
8	6	5.12821	1.06568	11	6.39535	1.32901	146	4.81213
9	7	5.98291	1.28739	5	2.90698	0.625515	141	4.64733
10	3	2.5641	0.572021	3	1.74419	0.389107	136	4.48253
11	5	4.2735	0.960431	9	5.23256	1.17597	135	4.44957
12	7	5.98291	1.35464	9	5.23256	1.18474	134	4.41661
13	3	2.5641	0.676477	6	3.48837	0.920324	115	3.79038
14	2	1.7094	0.484703	2	1.16279	0.329711	107	3.5267
15	4	3.4188	1.00705	4	2.32558	0.68503	103	3.39486
16	2	1.7094	0.576258	3	1.74419	0.587984	90	2.96638
17	1	0.854701	0.320144	4	2.32558	0.871088	81	2.66974
18	0	0	0	3	1.74419	0.678444	78	2.57086
19	1	0.854701	0.439519	1	0.581395	0.298975	59	1.94463
20	3	2.5641	1.23484	1	0.581395	0.279993	63	2.07647
21	3	2.5641	1.62073	6	3.48837	2.20494	48	1.58207
22	1	0.854701	0.508463	2	1.16279	0.691746	51	1.68095
X	4	3.4188	0.669203	6	3.48837	0.682821	155	5.10877
Total	117	100		172	100		3034	100
Note: Number of the mapped loci from the libraries, percentage of the loci in total mapped loci, and abundance of the mapped loci relative to the chromosome size were indicated in each chromosome. Abundance of more than 1.5 and less than 0.5 was shown in yellow and light green, respectively.
